# Supplementary material for: Migratory birds have a distinct haemosporidian community and are temporally decoupled from vector abundance at a stopover site
Source: Parasitology. 2024 Nov 11;151(12):1326–35. doi: 10.1017/S0031182024001239 (PMC11893997; doi:10.1017/S0031182024001239)
Supplement: Galen et al. supplementary material 1 — Galen et al. supplementary material [file S0031182024001239sup001.xlsx]

## Sheet: Data
Band_Number	ANSDU_Tissue_Slide_Number	Taxon_order	Taxon_family	Taxon	Evidence_of_breeding	Res_breeding_pass	Year	Month	Day	Date	Age	Sex	Lineage.Name.1	Lineage.Name.2	Lineage.Name.3	Lineage.Name.4	Lineage.Name.1.Lump	Lineage.Name.2.Lump	Lineage.Name.3.Lump	Lineage.Name.4.Lump	num_lineages	haemo_pos	plas_pos	leuc_pos	mixed_inf
264172698	30239	Passeriformes	Mimidae	Dumetella carolinensis	NA	Breeding_passing	2015	May	5	2015-05-05	SY	Male	H_MAFUS02				H_MAFUS02				1	1	0	0	0
264172699	30240	Passeriformes	Mimidae	Dumetella carolinensis	NA	Breeding_passing	2015	May	5	2015-05-05	SY	Male	H_MAFUS02				H_MAFUS02				1	1	0	0	0
256185405	30241	Passeriformes	Mimidae	Dumetella carolinensis	NA	Breeding_passing	2015	May	5	2015-05-05	ASY	Male	H_MAFUS02				H_MAFUS02				1	1	0	0	0
264172901	30242	Passeriformes	Mimidae	Dumetella carolinensis	NA	Breeding_passing	2015	May	5	2015-05-05	SY	Male	H_MAFUS02				H_MAFUS02				1	1	0	0	0
264172902	30243	Passeriformes	Mimidae	Dumetella carolinensis	NA	Breeding_passing	2015	May	5	2015-05-05	U	Male	H_MAFUS02	P_PADOM11			H_MAFUS02	P_PADOM11			2	1	1	0	1
270030472	30244	Passeriformes	Parulidae	Geothlypis trichas	NA	Breeding_passing	2015	May	5	2015-05-05	ASY	Male									0	0	0	0	0
270030473	30245	Passeriformes	Parulidae	Geothlypis trichas	NA	Breeding_passing	2015	May	5	2015-05-05	SY	Male									0	0	0	0	0
264172903	30246	Passeriformes	Mimidae	Dumetella carolinensis	NA	Breeding_passing	2015	May	5	2015-05-05	ASY	Female	P_GEOTRI09	P_TUMIG03			P_GEOTRI09	P_TUMIG03			2	0	1	0	1
264172865	30247	Passeriformes	Cardinalidae	Cardinalis cardinalis	NA	Resident	2015	May	5	2015-05-05	AHY	Female	H_SIAMEX01	P_PADOM11			H_SIAMEX01	P_PADOM11			2	1	1	0	1
264172905	30248	Passeriformes	Turdidae	Hylocichla mustelina	NA	Breeding_passing	2015	May	5	2015-05-05	SY	Male	P_TUMIG03				P_TUMIG03				1	0	1	0	0
255185199	30249	Passeriformes	Troglodytidae	Thryothorus ludovicianus	NA	Resident	2015	May	5	2015-05-05	ASY	Male									0	0	0	0	0
256185888	30250	Passeriformes	Turdidae	Hylocichla mustelina	Recorded breeding in different year	Breeding	2015	May	5	2015-05-05	SY	Male	P_TUMIG03				P_TUMIG03				1	0	1	0	0
264172908	30251	Passeriformes	Mimidae	Dumetella carolinensis	Recorded in different year	Breeding	2015	May	5	2015-05-05	ASY	Male	H_MAFUS02				H_MAFUS02				1	1	0	0	0
264172910	30252	Passeriformes	Icteridae	Icterus galbula	NA	Breeding_passing	2015	May	5	2015-05-05	ASY	Male	H_SIAMEX01				H_SIAMEX01				1	1	0	0	0
270030475	30253	Passeriformes	Parulidae	Geothlypis trichas	BP 4 later in season	Breeding	2015	May	5	2015-05-05	AHY	Female									0	0	0	0	0
258120208	30254	Passeriformes	Turdidae	Catharus fuscescens	NA	Breeding_passing	2015	May	5	2015-05-05	SY	Male									0	0	0	0	0
264172913	30255	Passeriformes	Mimidae	Dumetella carolinensis	NA	Breeding_passing	2015	May	5	2015-05-05	ASY	Female	H_MAFUS02				H_MAFUS02				1	1	0	0	0
264172914	30256	Passeriformes	Mimidae	Dumetella carolinensis	NA	Breeding_passing	2015	May	5	2015-05-05	ASY	Male	H_MAFUS02				H_MAFUS02				1	1	0	0	0
264172915	30257	Passeriformes	Mimidae	Dumetella carolinensis	NA	Breeding_passing	2015	May	5	2015-05-05	SY	Female	H_MAFUS02				H_MAFUS02				1	1	0	0	0
264172916	30258	Passeriformes	Mimidae	Dumetella carolinensis	NA	Breeding_passing	2015	May	5	2015-05-05	ASY	Male	P_PADOM11				P_PADOM11				1	0	1	0	0
264172917	30259	Passeriformes	Mimidae	Dumetella carolinensis	NA	Breeding_passing	2015	May	5	2015-05-05	ASY	Female	H_MAFUS02				H_MAFUS02				1	1	0	0	0
264172918	30260	Passeriformes	Mimidae	Dumetella carolinensis	NA	Breeding_passing	2015	May	5	2015-05-05	ASY	Male	H_MAFUS02				H_MAFUS02				1	1	0	0	0
264172919	30261	Passeriformes	Mimidae	Dumetella carolinensis	NA	Breeding_passing	2015	May	5	2015-05-05	SY	Female	H_MAFUS02				H_MAFUS02				1	1	0	0	0
270030468	30262	Passeriformes	Troglodytidae	Troglodytes aedon	NA	Breeding_passing	2015	May	5	2015-05-05	SY	Male									0	0	0	0	0
266057473	30263	Passeriformes	Parulidae	Geothlypis trichas	Recorded breeding in different year	Breeding	2015	May	5	2015-05-05	ASY	Female	P_CYACRI03 (OQ503665)				P_CYACRI03 (OQ503665)				1	0	1	0	0
264172922	30264	Passeriformes	Mimidae	Dumetella carolinensis	NA	Breeding_passing	2015	May	5	2015-05-05	ASY	Female	H_MAFUS02				H_MAFUS02				1	1	0	0	0
264172923	30265	Passeriformes	Mimidae	Dumetella carolinensis	NA	Breeding_passing	2015	May	5	2015-05-05	SY	Male									0	0	0	0	0
264172925	30266	Passeriformes	Mimidae	Dumetella carolinensis	NA	Breeding_passing	2015	May	5	2015-05-05	ASY	Male	H_MAFUS02				H_MAFUS02				1	1	0	0	0
264172924	30267	Passeriformes	Mimidae	Dumetella carolinensis	NA	Breeding_passing	2015	May	5	2015-05-05	SY	Male	H_MAFUS02	L_CATUST25			H_MAFUS02	L_CATUST25			2	1	0	1	1
191034802	30268	Passeriformes	Parulidae	Geothlypis trichas	NA	Breeding_passing	2015	May	5	2015-05-05	AHY	Male									0	0	0	0	0
264172926	30269	Passeriformes	Mimidae	Dumetella carolinensis	NA	Breeding_passing	2015	May	5	2015-05-05	SY	Female	H_MAFUS02				H_MAFUS02				1	1	0	0	0
270030476	30270	Passeriformes	Parulidae	Geothlypis trichas	NA	Breeding_passing	2015	May	5	2015-05-05	ASY	Male	P_GEOTRI01	L_CB1	L_GEOTRI13 (OQ503655)		P_GEOTRI01	L_CB1			3	0	1	1	1
270030477	30271	Passeriformes	Passerellidae	Spizella pusilla	NA	Breeding_passing	2015	May	5	2015-05-05	SY	Female	P_PADOM11				P_PADOM11				1	0	1	0	0
264172927	30272	Passeriformes	Mimidae	Dumetella carolinensis	NA	Breeding_passing	2015	May	5	2015-05-05	SY	Male	H_MAFUS02				H_MAFUS02				1	1	0	0	0
264172928	30273	Passeriformes	Mimidae	Dumetella carolinensis	NA	Breeding_passing	2015	May	5	2015-05-05	ASY	Male	P_TUMIG03				P_TUMIG03				1	0	1	0	0
270030493	30274	Passeriformes	Parulidae	Geothlypis trichas	Recorded breeding in different year	Breeding	2015	May	12	2015-05-12	ASY	Male	H_MAFUS02				H_MAFUS02				1	1	0	0	0
256185289	30275	Passeriformes	Mimidae	Dumetella carolinensis	NA	Unclear	2015	May	12	2015-05-12	ASY	Male	H_MAFUS02	P_PADOM11			H_MAFUS02	P_PADOM11			2	1	1	0	1
264172951	30276	Passeriformes	Mimidae	Dumetella carolinensis	NA	Unclear	2015	May	12	2015-05-12	AHY	Female	H_MAFUS02				H_MAFUS02				1	1	0	0	0
270030494	30277	Passeriformes	Troglodytidae	Troglodytes aedon	NA	Unclear	2015	May	12	2015-05-12	ASY	Male									0	0	0	0	0
264172952	30278	Passeriformes	Mimidae	Dumetella carolinensis	NA	Unclear	2015	May	12	2015-05-12	SY	Male	P_PADOM11				P_PADOM11				1	0	1	0	0
85295988	30279	Passeriformes	Turdidae	Turdus migratorius	NA	Unclear	2015	May	12	2015-05-12	SY	Female	H_TUMIG06				H_TUMIG06				1	1	0	0	0
270030440	30280	Passeriformes	Passerellidae	Spizella pusilla	NA	Unclear	2015	May	12	2015-05-12	AHY	Male									0	0	0	0	0
258120212	30282	Passeriformes	Turdidae	Catharus fuscescens	NA	Unclear	2015	May	12	2015-05-12	ASY	Female	L_CATMIN05	L_CATFUS15			L_CATMIN05				2	0	0	1	1
264172954	30283	Passeriformes	Mimidae	Dumetella carolinensis	NA	Unclear	2015	May	12	2015-05-12	SY	Male	H_MAFUS02				H_MAFUS02				1	1	0	0	0
270030495	30284	Passeriformes	Troglodytidae	Troglodytes aedon	NA	Unclear	2015	May	12	2015-05-12	ASY	Male									0	0	0	0	0
270030496	30285	Passeriformes	Parulidae	Geothlypis trichas	NA	Unclear	2015	May	12	2015-05-12	ASY	Male	P_SEIAUR01				P_SEIAUR01				1	0	1	0	0
258120213	30286	Passeriformes	Passerellidae	Zonotrichia albicollis	NA	Passing	2015	May	12	2015-05-12	SY	Female	L_CB1				L_CB1				1	0	0	1	0
267038653	30287	Passeriformes	Parulidae	Setophaga magnolia	NA	Passing	2015	May	12	2015-05-12	ASY	Female	L_CNEORN01	P_WW3			L_CNEORN01	P_WW3			2	0	1	1	1
264172955	30288	Passeriformes	Mimidae	Dumetella carolinensis	NA	Unclear	2015	May	12	2015-05-12	SY	Female									0	0	0	0	0
264172884	30289	Passeriformes	Mimidae	Dumetella carolinensis	CP 2 later in the season	Breeding	2015	May	12	2015-05-12	SY	Male	H_MAFUS02				H_MAFUS02				1	1	0	0	0
256185900	30290	Passeriformes	Mimidae	Dumetella carolinensis	NA	Unclear	2015	May	12	2015-05-12	SY	Female	H_MAFUS02				H_MAFUS02				1	1	0	0	0
92038297	30291	Passeriformes	Parulidae	Geothlypis trichas	BP 4 later in season	Breeding	2015	May	12	2015-05-12	ASY	Female									0	0	0	0	0
256185791	30292	Passeriformes	Turdidae	Hylocichla mustelina	NA	Unclear	2015	May	12	2015-05-12	U	Female	L_CATUST09	L_HYLMUS02			L_CATUST09	L_HYLMUS02			2	0	0	1	1
258120215	30293	Passeriformes	Turdidae	Catharus ustulatus	NA	Passing	2015	May	12	2015-05-12	ASY	Male	L_CATMIN05	L_HYLMUS02			L_CATMIN05	L_HYLMUS02			2	0	0	1	1
264172956	30294	Passeriformes	Mimidae	Dumetella carolinensis	CP 2 later in the season	Breeding	2015	May	12	2015-05-12	ASY	Male	H_MAFUS02				H_MAFUS02				1	1	0	0	0
264172942	30295	Passeriformes	Mimidae	Dumetella carolinensis	NA	Unclear	2015	May	12	2015-05-12	ASY	U									0	0	0	0	0
264172871	30296	Passeriformes	Mimidae	Dumetella carolinensis	NA	Unclear	2015	May	12	2015-05-12	SY	Male	H_MAFUS02				H_MAFUS02				1	1	0	0	0
264172957	30297	Passeriformes	Mimidae	Dumetella carolinensis	NA	Unclear	2015	May	12	2015-05-12	SY	Female	H_MAFUS02	P_TUMIG03			H_MAFUS02	P_TUMIG03			2	1	1	0	1
264172958	30298	Passeriformes	Mimidae	Dumetella carolinensis	NA	Unclear	2015	May	12	2015-05-12	SY	Female									0	0	0	0	0
264172959	30299	Passeriformes	Mimidae	Dumetella carolinensis	NA	Unclear	2015	May	12	2015-05-12	SY	Male									0	0	0	0	0
264172960	30300	Passeriformes	Mimidae	Dumetella carolinensis	NA	Unclear	2015	May	12	2015-05-12	SY	Male	H_MAFUS02				H_MAFUS02				1	1	0	0	0
256185508	30301	Passeriformes	Mimidae	Dumetella carolinensis	CP 2	Breeding	2015	May	26	2015-05-26	ASY	Male	H_MAFUS02				H_MAFUS02				1	1	0	0	0
217102954	30302	Passeriformes	Parulidae	Seiurus aurocapilla	CP 3	Breeding	2015	May	26	2015-05-26	ASY	Male									0	0	0	0	0
256185459	30303	Passeriformes	Turdidae	Hylocichla mustelina	CP 3	Breeding	2015	May	26	2015-05-26	ASY	Male									0	0	0	0	0
264172591	30304	Passeriformes	Turdidae	Hylocichla mustelina	CP 3	Breeding	2015	May	26	2015-05-26	SY	Male	P_TUMIG03				P_TUMIG03				1	0	1	0	0
255102572	30305	Passeriformes	Turdidae	Catharus fuscescens	CP 0	Unclear	2015	May	26	2015-05-26	ASY	Female									0	0	0	0	0
92038227	30306	Passeriformes	Parulidae	Seiurus aurocapilla	CP 3	Breeding	2015	May	26	2015-05-26	ASY	Male	P_PADOM11				P_PADOM11				1	0	1	0	0
255102573	30307	Passeriformes	Turdidae	Catharus fuscescens	CP 1	Breeding	2015	May	26	2015-05-26	SY	Female	H_MAFUS02				H_MAFUS02				1	1	0	0	0
256185072	30308	Passeriformes	Mimidae	Dumetella carolinensis	CP 0	Unclear	2015	May	26	2015-05-26	ASY	Female	H_MAFUS02				H_MAFUS02				1	1	0	0	0
264173018	30309	Passeriformes	Turdidae	Hylocichla mustelina	CP 3	Breeding	2015	May	26	2015-05-26	SY	Male	P_TUMIG03				P_TUMIG03				1	0	1	0	0
264173019	30310	Passeriformes	Mimidae	Dumetella carolinensis	CP 0	Unclear	2015	May	26	2015-05-26	SY	Female									0	0	0	0	0
256185036	30311	Passeriformes	Turdidae	Hylocichla mustelina	CP 3	Breeding	2015	May	26	2015-05-26	ASY	Male									0	0	0	0	0
255102574	30312	Passeriformes	Turdidae	Catharus fuscescens	CP 3	Breeding	2015	May	26	2015-05-26	AHY	Male									0	0	0	0	0
255102575	30313	Passeriformes	Turdidae	Catharus minimus	NA	Passing	2015	May	26	2015-05-26	ASY	Female	L_CATMIN05				L_CATMIN05				1	0	0	1	0
266057138	30314	Passeriformes	Parulidae	Geothlypis trichas	CP 3	Breeding	2015	May	26	2015-05-26	ASY	Male									0	0	0	0	0
272044555	30315	Passeriformes	Paridae	Poecile carolinensis	NA	Resident	2015	May	26	2015-05-26	AHY	Male									0	0	0	0	0
256185683	30316	Passeriformes	Cardinalidae	Cardinalis cardinalis	NA	Resident	2015	May	26	2015-05-26	AHY	Female	L_DUMCAR01				L_DUMCAR01				1	0	0	1	0
255102576	30317	Passeriformes	Passerellidae	Pipilo erythrophthalmus	CP 0	Unclear	2015	May	26	2015-05-26	ASY	Female									0	0	0	0	0
217102958	30318	Passeriformes	Parulidae	Seiurus aurocapilla	CP 3	Breeding	2015	May	26	2015-05-26	ASY	U	P_PADOM11				P_PADOM11				1	0	1	0	0
264172968	30319	Passeriformes	Turdidae	Hylocichla mustelina	CP 0	Unclear	2015	May	26	2015-05-26	SY	Male	P_TUMIG03	L_CATMIN01			P_TUMIG03	L_CATMIN01			2	0	1	1	1
264173020	30320	Passeriformes	Turdidae	Hylocichla mustelina	CP 0	Unclear	2015	May	26	2015-05-26	SY	Female	P_TUMIG03				P_TUMIG03				1	0	1	0	0
264172970	30321	Passeriformes	Turdidae	Hylocichla mustelina	CP 3	Breeding	2015	May	26	2015-05-26	SY	Male	P_TUMIG03				P_TUMIG03				1	0	1	0	0
264173021	30322	Passeriformes	Turdidae	Hylocichla mustelina	CP 0	Unclear	2015	May	26	2015-05-26	SY	Female									0	0	0	0	0
264173022	30323	Passeriformes	Mimidae	Dumetella carolinensis	CP 0	Unclear	2015	May	26	2015-05-26	SY	Male	H_MAFUS02				H_MAFUS02				1	1	0	0	0
264173023	30324	Passeriformes	Mimidae	Dumetella carolinensis	CP 0	Unclear	2015	May	26	2015-05-26	ASY	Male									0	0	0	0	0
264172977	30325	Passeriformes	Icteridae	Icterus galbula	CP 0	Unclear	2015	May	26	2015-05-26	SY	Female									0	0	0	0	0
217102987	30326	Passeriformes	Parulidae	Seiurus aurocapilla	NA	Breeding	2015	June	6	2015-06-06	ASY	Female									0	0	0	0	0
264173024	30327	Passeriformes	Turdidae	Hylocichla mustelina	NA	Breeding	2015	June	6	2015-06-06	SY	Male	P_TUMIG03				P_TUMIG03				1	0	1	0	0
255102547	30328	Passeriformes	Turdidae	Catharus fuscescens	NA	Breeding	2015	June	6	2015-06-06	ASY	Male									0	0	0	0	0
255102577	30329	Passeriformes	Turdidae	Catharus fuscescens	NA	Breeding	2015	June	6	2015-06-06	SY	Female	L_CATFUS17				L_CATMIN05				1	0	0	1	0
256185782	30330	Passeriformes	Turdidae	Hylocichla mustelina	NA	Breeding	2015	June	6	2015-06-06	ASY	Male	P_TUMIG03				P_TUMIG03				1	0	1	0	0
244110588	30331	Passeriformes	Turdidae	Catharus fuscescens	NA	Breeding	2015	June	6	2015-06-06	ASY	Male									0	0	0	0	0
256185081	30332	Passeriformes	Turdidae	Hylocichla mustelina	NA	Breeding	2015	June	6	2015-06-06	SY	Male	P_TUMIG03				P_TUMIG03				1	0	1	0	0
264173026	30333	Passeriformes	Mimidae	Dumetella carolinensis	NA	Breeding	2015	June	6	2015-06-06	ASY	Male	H_MAFUS02	P_PADOM11			H_MAFUS02	P_PADOM11			2	1	1	0	1
255102538	30334	Passeriformes	Turdidae	Catharus fuscescens	NA	Breeding	2015	June	6	2015-06-06	ASY	Female									0	0	0	0	0
217102985	30335	Passeriformes	Parulidae	Seiurus aurocapilla	NA	Breeding	2015	June	6	2015-06-06	SY	Male									0	0	0	0	0
255102578	30336	Passeriformes	Turdidae	Catharus fuscescens	NA	Breeding	2015	June	6	2015-06-06	AHY	Female	P_CATUST06	L_CATFUS18			P_CATUST06	L_HYLMUS02			2	0	1	1	1
264173027	30337	Passeriformes	Mimidae	Dumetella carolinensis	NA	Breeding	2015	June	6	2015-06-06	SY	Male	H_MAFUS02				H_MAFUS02				1	1	0	0	0
255102579	30338	Piciformes	Picidae	Picoides pubescens	NA	Resident	2015	June	6	2015-06-06	TY	Male	P_PADOM11				P_PADOM11				1	0	1	0	0
217102982	30339	Passeriformes	Parulidae	Seiurus aurocapilla	NA	Breeding	2015	June	6	2015-06-06	ASY	Male	P_PADOM11				P_PADOM11				1	0	1	0	0
244110567	30340	Passeriformes	Turdidae	Catharus fuscescens	NA	Breeding	2015	June	6	2015-06-06	ASY	Female									0	0	0	0	0
256185797	30343	Passeriformes	Mimidae	Dumetella carolinensis	NA	Breeding	2015	June	6	2015-06-06	SY	Male	H_MAFUS02				H_MAFUS02				1	1	0	0	0
264173028	30344	Passeriformes	Mimidae	Dumetella carolinensis	NA	Breeding	2015	June	6	2015-06-06	SY	Male	P_PADOM11				P_PADOM11				1	0	1	0	0
266057140	30345	Passeriformes	Parulidae	Geothlypis trichas	NA	Breeding	2015	June	16	2015-06-16	SY	Male									0	0	0	0	0
264173029	30346	Passeriformes	Turdidae	Hylocichla mustelina	NA	Breeding	2015	June	16	2015-06-16	SY	Male	P_TUMIG03				P_TUMIG03				1	0	1	0	0
256185084	30347	Passeriformes	Turdidae	Hylocichla mustelina	NA	Breeding	2015	June	16	2015-06-16	ASY	Male	P_TUMIG03	L_CATMIN01			P_TUMIG03	L_CATMIN01			2	0	1	1	1
255102560	30348	Passeriformes	Turdidae	Catharus fuscescens	NA	Breeding	2015	June	16	2015-06-16	ASY	Female									0	0	0	0	0
255102515	30349	Passeriformes	Turdidae	Catharus fuscescens	NA	Breeding	2015	June	16	2015-06-16	ASY	Male									0	0	0	0	0
217102986	30351	Passeriformes	Vireonidae	Vireo olivaceus	NA	Breeding	2015	June	16	2015-06-16	AHY	Female									0	0	0	0	0
217102988	30352	Passeriformes	Vireonidae	Vireo olivaceus	NA	Breeding	2015	June	16	2015-06-16	AHY	Male	H_VIOLI11				H_VIOLI11				1	1	0	0	0
264173030	30353	Passeriformes	Turdidae	Hylocichla mustelina	NA	Breeding	2015	June	16	2015-06-16	SY	Male	P_TUMIG03	L_CATMIN01			P_TUMIG03	L_CATMIN01			2	0	1	1	1
264173031	30356	Passeriformes	Mimidae	Dumetella carolinensis	NA	Breeding	2015	June	16	2015-06-16	SY	Male	H_MAFUS02				H_MAFUS02				1	1	0	0	0
217102989	30357	Passeriformes	Parulidae	Seiurus aurocapilla	NA	Breeding	2015	June	16	2015-06-16	ASY	Female									0	0	0	0	0
256185044	30358	Passeriformes	Turdidae	Hylocichla mustelina	NA	Breeding	2015	June	16	2015-06-16	ASY	Female	P_TUMIG03				P_TUMIG03				1	0	1	0	0
264173016	30359	Passeriformes	Mimidae	Dumetella carolinensis	NA	Breeding	2015	June	16	2015-06-16	ASY	Female									0	0	0	0	0
255102580	30360	Piciformes	Picidae	Picoides pubescens	NA	Resident	2015	June	16	2015-06-16	ASY	Female	H_VIOLI11				H_VIOLI11				1	1	0	0	0
255102581	30361	Passeriformes	Troglodytidae	Thryothorus ludovicianus	NA	Resident	2015	June	16	2015-06-16	SY	Male	P_PADOM11				P_PADOM11				1	0	1	0	0
255102582	30362	Passeriformes	Turdidae	Catharus fuscescens	NA	Breeding	2015	June	16	2015-06-16	SY	Male									0	0	0	0	0
191034856	30363	Passeriformes	Paridae	Poecile carolinensis	NA	Resident	2015	June	16	2015-06-16	SY	Female									0	0	0	0	0
217102978	30364	Passeriformes	Parulidae	Seiurus aurocapilla	NA	Breeding	2015	June	16	2015-06-16	ASY	Male									0	0	0	0	0
264173032	30365	Passeriformes	Mimidae	Dumetella carolinensis	NA	Breeding	2015	June	16	2015-06-16	ASY	Male	H_MAFUS02				H_MAFUS02				1	1	0	0	0
255102561	30366	Passeriformes	Turdidae	Catharus fuscescens	NA	Breeding	2015	June	16	2015-06-16	ASY	Male									0	0	0	0	0
134293812	30367	Passeriformes	Passerellidae	Pipilo erythrophthalmus	NA	Breeding	2015	June	16	2015-06-16	ASY	Male	L_DUMCAR13 (OQ503654)				L_CYACRI04				1	0	0	1	0
264173033	30368	Passeriformes	Mimidae	Dumetella carolinensis	NA	Breeding	2015	June	16	2015-06-16	SY	Male	H_MAFUS02				H_MAFUS02				1	1	0	0	0
192147710	30369	Passeriformes	Parulidae	Seiurus aurocapilla	NA	Breeding	2015	June	16	2015-06-16	ASY	Male									0	0	0	0	0
255102585	30370	Passeriformes	Turdidae	Catharus fuscescens	NA	Breeding	2015	June	16	2015-06-16	ASY	Female	P_CATUST06	L_CATMIN05			P_CATUST06	L_CATMIN05			2	0	1	1	1
264173009	30371	Passeriformes	Turdidae	Hylocichla mustelina	NA	Breeding	2015	June	16	2015-06-16	SY	Male									0	0	0	0	0
270030477	30372	Passeriformes	Passerellidae	Spizella pusilla	NA	Unclear	2015	May	12	2015-05-12	SY	Female	H_MAFUS02				H_MAFUS02				1	1	0	0	0
217102954	30373	Passeriformes	Parulidae	Seiurus aurocapilla	NA	Breeding	2015	June	6	2015-06-06	ASY	Male									0	0	0	0	0
256185036	30374	Passeriformes	Turdidae	Hylocichla mustelina	NA	Breeding	2015	June	6	2015-06-06	ASY	Male									0	0	0	0	0
264173021	30375	Passeriformes	Turdidae	Hylocichla mustelina	NA	Breeding	2015	June	16	2015-06-16	SY	Female	P_SYAT05				P_SYAT05				1	0	1	0	0
264172956	30376	Passeriformes	Mimidae	Dumetella carolinensis	NA	Breeding	2015	June	16	2015-06-16	SY	Male	H_MAFUS02				H_MAFUS02				1	1	0	0	0
264172884	30377	Passeriformes	Mimidae	Dumetella carolinensis	NA	Breeding	2015	June	16	2015-06-16	SY	Male	H_MAFUS02				H_MAFUS02				1	1	0	0	0
270030493	30378	Passeriformes	Parulidae	Geothlypis trichas	NA	Breeding	2015	June	16	2015-06-16	ASY	Male									0	0	0	0	0
92038227	30379	Passeriformes	Parulidae	Seiurus aurocapilla	NA	Breeding	2015	June	16	2015-06-16	ASY	Male									0	0	0	0	0
264172968	30380	Passeriformes	Turdidae	Hylocichla mustelina	NA	Breeding	2015	June	16	2015-06-16	SY	Male	P_TUMIG03	L_CATMIN01			P_TUMIG03	L_CATMIN01			2	0	1	1	1
255102587	30382	Passeriformes	Turdidae	Catharus fuscescens	NA	Breeding	2015	June	23	2015-06-23	AHY	Male									0	0	0	0	0
256185782	30383	Passeriformes	Turdidae	Hylocichla mustelina	NA	Breeding	2015	June	23	2015-06-23	ASY	Male	L_CATMIN01				L_CATMIN01				1	0	0	1	0
256142449	30384	Passeriformes	Mimidae	Dumetella carolinensis	NA	Breeding	2015	June	23	2015-06-23	ASY	Female	H_MAFUS02				H_MAFUS02				1	1	0	0	0
264173035	30385	Passeriformes	Mimidae	Dumetella carolinensis	NA	Breeding	2015	June	23	2015-06-23	ASY	Male									0	0	0	0	0
264173036	30386	Passeriformes	Mimidae	Dumetella carolinensis	NA	Breeding	2015	June	23	2015-06-23	SY	Male									0	0	0	0	0
256185508	30387	Passeriformes	Mimidae	Dumetella carolinensis	NA	Breeding	2015	June	23	2015-06-23	ASY	Male	H_MAFUS02	P_PADOM11			H_MAFUS02	P_PADOM11			2	1	1	0	1
264172908	30388	Passeriformes	Mimidae	Dumetella carolinensis	NA	Breeding	2015	June	23	2015-06-23	ASY	Male	H_MAFUS02				H_MAFUS02				1	1	0	0	0
255102589	30389	Passeriformes	Passerellidae	Melospiza melodia	NA	Breeding	2015	June	23	2015-06-23	HY	Male	P_SEIAUR01				P_SEIAUR01				1	0	1	0	0
256185432	30390	Passeriformes	Mimidae	Dumetella carolinensis	NA	Breeding	2015	June	23	2015-06-23	ASY	Female	H_MAFUS02				H_MAFUS02				1	1	0	0	0
264173037	30391	Passeriformes	Mimidae	Dumetella carolinensis	NA	Breeding	2015	June	23	2015-06-23	SY	Female	P_SEIAUR01				P_SEIAUR01				1	0	1	0	0
264172953	30392	Passeriformes	Mimidae	Dumetella carolinensis	NA	Breeding	2015	June	23	2015-06-23	AHY	Male	H_MAFUS02				H_MAFUS02				1	1	0	0	0
270030475	30393	Passeriformes	Parulidae	Geothlypis trichas	NA	Breeding	2015	June	23	2015-06-23	AHY	Female									0	0	0	0	0
255102590	30394	Piciformes	Picidae	Picoides pubescens	NA	Resident	2015	June	23	2015-06-23	HY	Male									0	0	0	0	0
255102591	30395	Piciformes	Picidae	Picoides pubescens	NA	Resident	2015	June	23	2015-06-23	SY	Female									0	0	0	0	0
264173039	30396	Passeriformes	Turdidae	Hylocichla mustelina	NA	Breeding	2015	June	23	2015-06-23	SY	Male									0	0	0	0	0
256185081	30397	Passeriformes	Turdidae	Hylocichla mustelina	NA	Breeding	2015	June	23	2015-06-23	SY	Male									0	0	0	0	0
134293815	30398	Passeriformes	Turdidae	Turdus migratorius	NA	Breeding	2015	June	23	2015-06-23	ASY	Female	P_TUMIG03				P_TUMIG03				1	0	1	0	0
134293819	30399	Piciformes	Picidae	Melanerpes carolinus	NA	Resident	2015	June	23	2015-06-23	TY	Female									0	0	0	0	0
255102569	30400	Passeriformes	Turdidae	Catharus fuscescens	NA	Breeding	2015	June	23	2015-06-23	ASY	Male									0	0	0	0	0
255102592	30401	Passeriformes	Troglodytidae	Thryothorus ludovicianus	NA	Resident	2015	June	23	2015-06-23	HY	Male									0	0	0	0	0
253181993	30402	Passeriformes	Mimidae	Dumetella carolinensis	NA	Breeding	2015	June	23	2015-06-23	ASY	Female	P_DENPET03				P_DENPET03				1	0	1	0	0
256185036	30403	Passeriformes	Turdidae	Hylocichla mustelina	NA	Breeding	2015	June	23	2015-06-23	ASY	Male									0	0	0	0	0
264173042	30404	Passeriformes	Mimidae	Dumetella carolinensis	NA	Breeding	2015	June	23	2015-06-23	ASY	Female	H_MAFUS02				H_MAFUS02				1	1	0	0	0
256143333	30405	Passeriformes	Turdidae	Hylocichla mustelina	NA	Breeding	2015	June	23	2015-06-23	ASY	Male	P_TUMIG03				P_TUMIG03				1	0	1	0	0
264173043	30406	Passeriformes	Turdidae	Hylocichla mustelina	NA	Breeding	2015	June	23	2015-06-23	SY	Male	P_TUMIG03				P_TUMIG03				1	0	1	0	0
255102593	30407	Piciformes	Picidae	Picoides pubescens	NA	Resident	2015	June	23	2015-06-23	HY	Female									0	0	0	0	0
134293820	30408	Passeriformes	Turdidae	Turdus migratorius	NA	Breeding	2015	June	23	2015-06-23	ASY	Male	P_TUMIG03				P_TUMIG03				1	0	1	0	0
256185044	30409	Passeriformes	Turdidae	Hylocichla mustelina	NA	Breeding	2015	June	23	2015-06-23	ASY	Female	P_TUMIG03				P_TUMIG03				1	0	1	0	0
256185058	30410	Passeriformes	Mimidae	Dumetella carolinensis	NA	Breeding	2015	June	23	2015-06-23	ASY	Male	H_MAFUS02				H_MAFUS02				1	1	0	0	0
264173015	30411	Passeriformes	Turdidae	Hylocichla mustelina	NA	Breeding	2015	July	1	2015-07-01	SY	Female	L_CATMIN01				L_CATMIN01				1	0	0	1	0
264173044	30412	Passeriformes	Mimidae	Dumetella carolinensis	NA	Breeding	2015	July	1	2015-07-01	HY	Female	P_SEIAUR01				P_SEIAUR01				1	0	1	0	0
255102594	30413	Passeriformes	Turdidae	Catharus fuscescens	NA	Breeding	2015	July	1	2015-07-01	HY	Male									0	0	0	0	0
217102990	30414	Passeriformes	Parulidae	Seiurus aurocapilla	NA	Breeding	2015	July	1	2015-07-01	HY	Female									0	0	0	0	0
217102991	30415	Passeriformes	Parulidae	Seiurus aurocapilla	NA	Breeding	2015	July	1	2015-07-01	HY	Female									0	0	0	0	0
266057141	30416	Passeriformes	Parulidae	Geothlypis trichas	NA	Breeding	2015	July	1	2015-07-01	HY	Female									0	0	0	0	0
264173045	30417	Passeriformes	Cardinalidae	Cardinalis cardinalis	NA	Resident	2015	July	1	2015-07-01	HY	U	L_CARCAR05				L_CARCAR05				1	0	0	1	0
264173046	30418	Passeriformes	Mimidae	Dumetella carolinensis	NA	Breeding	2015	July	1	2015-07-01	SY	Male									0	0	0	0	0
264173047	30455	Passeriformes	Turdidae	Hylocichla mustelina	NA	Breeding	2015	July	1	2015-07-01	SY	Female	P_TUMIG03				P_TUMIG03				1	0	1	0	0
255102595	30456	Passeriformes	Passerellidae	Melospiza melodia	NA	Breeding	2015	July	1	2015-07-01	HY	U	P_SEIAUR01				P_SEIAUR01				1	0	1	0	0
264173048	30457	Passeriformes	Mimidae	Dumetella carolinensis	NA	Breeding	2015	July	1	2015-07-01	SY	Male	H_MAFUS02				H_MAFUS02				1	1	0	0	0
255102514	30458	Passeriformes	Turdidae	Catharus fuscescens	NA	Breeding	2015	July	1	2015-07-01	ASY	Male	P_CATUST06				P_CATUST06				1	0	1	0	0
217102992	30459	Passeriformes	Parulidae	Seiurus aurocapilla	NA	Breeding	2015	July	1	2015-07-01	HY	Female									0	0	0	0	0
266057143	30460	Passeriformes	Paridae	Poecile carolinensis	NA	Resident	2015	July	1	2015-07-01	HY	Female									0	0	0	0	0
264173031	30461	Passeriformes	Mimidae	Dumetella carolinensis	NA	Breeding	2015	July	1	2015-07-01	SY	Male	H_MAFUS02				H_MAFUS02				1	1	0	0	0
264173049	30462	Passeriformes	Mimidae	Dumetella carolinensis	NA	Breeding	2015	July	1	2015-07-01	HY	Male	P_SEIAUR01				P_SEIAUR01				1	0	1	0	0
264172980	30463	Passeriformes	Mimidae	Dumetella carolinensis	NA	Breeding	2015	July	1	2015-07-01	ASY	Male									0	0	0	0	0
256185537	30464	Passeriformes	Mimidae	Dumetella carolinensis	NA	Breeding	2015	July	1	2015-07-01	AHY	Male									0	0	0	0	0
255102547	30465	Passeriformes	Turdidae	Catharus fuscescens	NA	Breeding	2015	July	1	2015-07-01	ASY	Male									0	0	0	0	0
134293821	30466	Passeriformes	Turdidae	Turdus migratorius	NA	Breeding	2015	July	1	2015-07-01	ASY	Male	P_TUMIG03				P_TUMIG03				1	0	1	0	0
217102993	30467	Passeriformes	Parulidae	Seiurus aurocapilla	NA	Breeding	2015	July	1	2015-07-01	HY	Male	P_TUMIG03				P_TUMIG03				1	0	1	0	0
264173050	30468	Passeriformes	Mimidae	Dumetella carolinensis	NA	Breeding	2015	July	1	2015-07-01	SY	Male									0	0	0	0	0
264173051	30469	Passeriformes	Mimidae	Dumetella carolinensis	NA	Breeding	2015	July	1	2015-07-01	HY	Female	P_SEIAUR01				P_SEIAUR01				1	0	1	0	0
256185100	30470	Passeriformes	Mimidae	Dumetella carolinensis	NA	Breeding	2015	July	1	2015-07-01	ASY	Female	H_MAFUS02				H_MAFUS02				1	1	0	0	0
256185803	30471	Passeriformes	Mimidae	Dumetella carolinensis	NA	Breeding	2015	July	1	2015-07-01	SY	Male									0	0	0	0	0
255102515	30472	Passeriformes	Turdidae	Catharus fuscescens	NA	Breeding	2015	July	1	2015-07-01	ASY	Male	H_MAFUS02				H_MAFUS02				1	1	0	0	0
256185072	30473	Passeriformes	Mimidae	Dumetella carolinensis	NA	Breeding	2015	July	14	2015-07-14	ASY	Female									0	0	0	0	0
255102597	30474	Passeriformes	Turdidae	Catharus fuscescens	NA	Breeding	2015	July	14	2015-07-14	SY	Male	L_CATFUS24				L_CATFUS24				1	0	0	1	0
264173052	30475	Passeriformes	Mimidae	Dumetella carolinensis	NA	Breeding	2015	July	14	2015-07-14	HY	Male									0	0	0	0	0
255102598	30476	Passeriformes	Paridae	Baeolophus bicolor	NA	Resident	2015	July	14	2015-07-14	HY	Male									0	0	0	0	0
264173023	30477	Passeriformes	Mimidae	Dumetella carolinensis	NA	Breeding	2015	July	14	2015-07-14	ASY	Male									0	0	0	0	0
217102994	30478	Passeriformes	Parulidae	Seiurus aurocapilla	NA	Breeding	2015	July	14	2015-07-14	AHY	Female									0	0	0	0	0
217102955	30479	Passeriformes	Parulidae	Seiurus aurocapilla	NA	Breeding	2015	July	14	2015-07-14	ASY	Female									0	0	0	0	0
264173053	30480	Passeriformes	Turdidae	Hylocichla mustelina	NA	Breeding	2015	July	14	2015-07-14	HY	Male									0	0	0	0	0
92038297	30481	Passeriformes	Parulidae	Geothlypis trichas	NA	Breeding	2015	July	14	2015-07-14	ASY	Female									0	0	0	0	0
255102599	30482	Passeriformes	Sittidae	Sitta carolinensis	NA	Resident	2015	July	14	2015-07-14	HY	Female									0	0	0	0	0
264172933	30483	Passeriformes	Turdidae	Hylocichla mustelina	NA	Breeding	2015	July	14	2015-07-14	SY	Female	P_TUMIG03				P_TUMIG03				1	0	1	0	0
217102954	30484	Passeriformes	Parulidae	Seiurus aurocapilla	NA	Breeding	2015	July	21	2015-07-21	ASY	Male									0	0	0	0	0
244110601	30485	Passeriformes	Troglodytidae	Thryothorus ludovicianus	NA	Resident	2015	July	21	2015-07-21	HY	Male									0	0	0	0	0
217102995	30486	Passeriformes	Parulidae	Seiurus aurocapilla	NA	Breeding	2015	July	21	2015-07-21	HY	Male	P_SEIAUR01				P_SEIAUR01				1	0	1	0	0
192147690	30487	Passeriformes	Parulidae	Seiurus aurocapilla	NA	Breeding	2015	July	21	2015-07-21	ASY	Female									0	0	0	0	0
264173054	30488	Passeriformes	Mimidae	Dumetella carolinensis	NA	Breeding	2015	July	21	2015-07-21	HY	Male	H_MAFUS02				H_MAFUS02				1	1	0	0	0
217102996	30489	Passeriformes	Parulidae	Seiurus aurocapilla	NA	Breeding	2015	July	21	2015-07-21	HY	Male	H_MAFUS02				H_MAFUS02				1	1	0	0	0
264173055	30490	Passeriformes	Mimidae	Dumetella carolinensis	NA	Breeding	2015	July	21	2015-07-21	SY	Female	P_PADOM11				P_PADOM11				1	0	1	0	0
264173056	30671	Passeriformes	Mimidae	Dumetella carolinensis	NA	Breeding	2015	July	21	2015-07-21	HY	Male	H_MAFUS02				H_MAFUS02				1	1	0	0	0
264173057	30672	Passeriformes	Turdidae	Hylocichla mustelina	NA	Breeding	2015	July	21	2015-07-21	ASY	Male	H_MAFUS02				H_MAFUS02				1	1	0	0	0
255102578	30673	Passeriformes	Turdidae	Catharus fuscescens	NA	Breeding	2015	July	21	2015-07-21	AHY	Female									0	0	0	0	0
264173060	30674	Passeriformes	Mimidae	Dumetella carolinensis	NA	Breeding	2015	July	21	2015-07-21	SY	Female									0	0	0	0	0
266057144	30675	Passeriformes	Parulidae	Geothlypis trichas	NA	Breeding	2015	July	21	2015-07-21	SY	Male	H_MAFUS02				H_MAFUS02				1	1	0	0	0
264172908	30676	Passeriformes	Mimidae	Dumetella carolinensis	NA	Breeding	2015	July	21	2015-07-21	ASY	Male									0	0	0	0	0
264173061	30677	Passeriformes	Mimidae	Dumetella carolinensis	NA	Breeding	2015	July	21	2015-07-21	HY	Female									0	0	0	0	0
134293822	30678	Passeriformes	Turdidae	Turdus migratorius	NA	Breeding	2015	July	21	2015-07-21	HY	Male	H_TUMIG06				H_TUMIG06				1	1	0	0	0
244110602	30679	Piciformes	Picidae	Picoides pubescens	NA	Resident	2015	July	21	2015-07-21	HY	Male	H_TUMIG06				H_TUMIG06				1	1	0	0	0
264173063	30680	Passeriformes	Turdidae	Hylocichla mustelina	NA	Breeding	2015	July	21	2015-07-21	HY	Male	H_TUMIG06				H_TUMIG06				1	1	0	0	0
264173062	30681	Passeriformes	Mimidae	Dumetella carolinensis	NA	Breeding	2015	July	21	2015-07-21	SY	Female	H_MAFUS02	P_PADOM11			H_MAFUS02	P_PADOM11			2	1	1	0	1
244110603	30682	Piciformes	Picidae	Picoides pubescens	NA	Resident	2015	July	21	2015-07-21	HY	Female									0	0	0	0	0
264173064	30683	Passeriformes	Mimidae	Dumetella carolinensis	NA	Breeding	2015	July	21	2015-07-21	SY	Male									0	0	0	0	0
244110604	30684	Passeriformes	Sittidae	Sitta carolinensis	NA	Resident	2015	July	21	2015-07-21	HY	Male									0	0	0	0	0
266057145	30685	Passeriformes	Parulidae	Geothlypis trichas	NA	Breeding	2015	July	21	2015-07-21	U	Male	P_WW3				P_WW3				1	0	1	0	0
264173065	30686	Passeriformes	Mimidae	Dumetella carolinensis	NA	Breeding	2015	July	21	2015-07-21	SY	Male	H_MAFUS02				H_MAFUS02				1	1	0	0	0
264173066	30687	Passeriformes	Mimidae	Dumetella carolinensis	NA	Breeding	2015	July	21	2015-07-21	SY	Female	H_MAFUS02				H_MAFUS02				1	1	0	0	0
264173068	30688	Passeriformes	Mimidae	Dumetella carolinensis	NA	Breeding	2015	July	21	2015-07-21	HY	Male									0	0	0	0	0
264173067	30689	Passeriformes	Mimidae	Dumetella carolinensis	NA	Breeding	2015	July	21	2015-07-21	ASY	Male	H_MAFUS02				H_MAFUS02				1	1	0	0	0
266057140	30690	Passeriformes	Parulidae	Geothlypis trichas	NA	Breeding	2015	July	29	2015-07-29	SY	Male									0	0	0	0	0
217102997	30691	Passeriformes	Parulidae	Seiurus aurocapilla	NA	Breeding	2015	July	29	2015-07-29	HY	Female	P_SEIAUR01				P_SEIAUR01				1	0	1	0	0
217102998	30692	Passeriformes	Parulidae	Seiurus aurocapilla	NA	Breeding	2015	July	29	2015-07-29	SY	Female									0	0	0	0	0
264173009	30693	Passeriformes	Turdidae	Hylocichla mustelina	NA	Breeding	2015	July	29	2015-07-29	SY	Male									0	0	0	0	0
134293812	30694	Passeriformes	Passerellidae	Pipilo erythrophthalmus	NA	Breeding	2015	July	29	2015-07-29	ASY	Male	L_DUMCAR01	L_ZOLEU02			L_DUMCAR01	L_ZOLEU02			2	0	0	1	1
264173070	30695	Passeriformes	Turdidae	Hylocichla mustelina	NA	Breeding	2015	July	29	2015-07-29	HY	Female	P_CATUST05	P_LINN1			P_CATUST05	P_LINN1			2	0	1	0	1
264173072	30696	Passeriformes	Mimidae	Dumetella carolinensis	NA	Breeding	2015	July	29	2015-07-29	AHY	Female	P_PADOM11				P_PADOM11				1	0	1	0	0
264173071	30697	Passeriformes	Mimidae	Dumetella carolinensis	NA	Breeding	2015	July	29	2015-07-29	HY	Male	H_MAFUS02				H_MAFUS02				1	1	0	0	0
266057147	30698	Passeriformes	Parulidae	Geothlypis trichas	NA	Breeding	2015	July	29	2015-07-29	HY	Female									0	0	0	0	0
264173073	30699	Passeriformes	Turdidae	Hylocichla mustelina	NA	Breeding	2015	July	29	2015-07-29	HY	Male	P_CATUST05				P_CATUST05				1	0	1	0	0
264172933	30700	Passeriformes	Turdidae	Hylocichla mustelina	NA	Breeding	2015	July	29	2015-07-29	SY	Female	P_TUMIG03				P_TUMIG03				1	0	1	0	0
266057148	30701	Passeriformes	Parulidae	Geothlypis trichas	NA	Breeding	2015	July	29	2015-07-29	ASY	Male	P_SEIAUR01				P_SEIAUR01				1	0	1	0	0
264173074	30702	Passeriformes	Mimidae	Dumetella carolinensis	NA	Breeding	2015	July	29	2015-07-29	HY	Female									0	0	0	0	0
244110606	30703	Passeriformes	Turdidae	Catharus fuscescens	NA	Breeding	2015	July	29	2015-07-29	HY	Male									0	0	0	0	0
264173075	30704	Passeriformes	Cardinalidae	Cardinalis cardinalis	NA	Resident	2015	July	29	2015-07-29	HY	Female	H_SIAMEX01	P_PADOM11			H_SIAMEX01	P_PADOM11			2	1	1	0	1
264173024	30705	Passeriformes	Turdidae	Hylocichla mustelina	NA	Breeding	2015	July	29	2015-07-29	SY	Male	P_TUMIG03				P_TUMIG03				1	0	1	0	0
264173038	30706	Passeriformes	Mimidae	Dumetella carolinensis	NA	Breeding	2015	July	29	2015-07-29	SY	Female	H_MAFUS02				H_MAFUS02				1	1	0	0	0
264173076	30707	Passeriformes	Mimidae	Dumetella carolinensis	NA	Breeding	2015	July	29	2015-07-29	HY	Male	H_MAFUS02				H_MAFUS02				1	1	0	0	0
264173077	30708	Passeriformes	Turdidae	Hylocichla mustelina	NA	Breeding	2015	July	29	2015-07-29	HY	Male									0	0	0	0	0
255102587	30710	Passeriformes	Turdidae	Catharus fuscescens	NA	Breeding	2015	July	29	2015-07-29	AHY	Male									0	0	0	0	0
60358981	30711	Piciformes	Picidae	Colaptes auratus	NA	Breeding	2015	July	29	2015-07-29	HY	Male									0	0	0	0	0
244110608	30712	Passeriformes	Paridae	Baeolophus bicolor	NA	Resident	2015	July	29	2015-07-29	HY	Male									0	0	0	0	0
244110610	30713	Passeriformes	Paridae	Baeolophus bicolor	NA	Resident	2015	July	29	2015-07-29	ASY	Male	P_SEIAUR01				P_SEIAUR01				1	0	1	0	0
244110607	30714	Passeriformes	Paridae	Baeolophus bicolor	NA	Resident	2015	July	29	2015-07-29	AHY	Female	P_SEIAUR01				P_SEIAUR01				1	0	1	0	0
244110609	30715	Passeriformes	Paridae	Baeolophus bicolor	NA	Resident	2015	July	29	2015-07-29	AHY	Male									0	0	0	0	0
255102598	30716	Passeriformes	Paridae	Baeolophus bicolor	NA	Resident	2015	July	29	2015-07-29	HY	Male	P_SEIAUR01				P_SEIAUR01				1	0	1	0	0
264172987	30717	Passeriformes	Mimidae	Dumetella carolinensis	NA	Unclear	2015	August	27	2015-08-27	AHY	Male									0	0	0	0	0
264172989	30718	Passeriformes	Mimidae	Dumetella carolinensis	NA	Unclear	2015	August	27	2015-08-27	HY	Female	H_MAFUS02				H_MAFUS02				1	1	0	0	0
264172988	30719	Passeriformes	Mimidae	Dumetella carolinensis	NA	Unclear	2015	August	27	2015-08-27	HY	Female									0	0	0	0	0
264172990	30720	Passeriformes	Mimidae	Dumetella carolinensis	NA	Unclear	2015	August	27	2015-08-27	HY	Male	H_MAFUS02				H_MAFUS02				1	1	0	0	0
258120230	30721	Passeriformes	Turdidae	Catharus fuscescens	NA	Unclear	2015	August	27	2015-08-27	HY	Male									0	0	0	0	0
264172991	30722	Passeriformes	Mimidae	Dumetella carolinensis	NA	Unclear	2015	August	27	2015-08-27	HY	Female	P_TUMIG03				P_TUMIG03				1	0	1	0	0
264172992	30723	Passeriformes	Mimidae	Dumetella carolinensis	NA	Unclear	2015	August	27	2015-08-27	HY	Female	P_PADOM11				P_PADOM11				1	0	1	0	0
264172993	30724	Passeriformes	Turdidae	Hylocichla mustelina	NA	Unclear	2015	August	27	2015-08-27	HY	Male	P_LINN1	P_HYLMUS05 (OQ503664)			P_LINN1				2	0	1	0	1
235110212	30725	Passeriformes	Parulidae	Seiurus aurocapilla	NA	Unclear	2015	August	27	2015-08-27	HY	Female									0	0	0	0	0
272044629	30726	Passeriformes	Troglodytidae	Troglodytes aedon	NA	Unclear	2015	August	27	2015-08-27	HY	Male									0	0	0	0	0
264172995	30727	Passeriformes	Mimidae	Dumetella carolinensis	NA	Unclear	2015	August	27	2015-08-27	AHY	Male									0	0	0	0	0
264172994	30728	Passeriformes	Mimidae	Dumetella carolinensis	NA	Unclear	2015	August	27	2015-08-27	HY	Male	P_PADOM11	H_MAFUS02			P_PADOM11	H_MAFUS02			2	1	1	0	1
264172997	30730	Passeriformes	Mimidae	Dumetella carolinensis	NA	Unclear	2015	August	27	2015-08-27	HY	Female									0	0	0	0	0
256185663	30731	Passeriformes	Cardinalidae	Cardinalis cardinalis	NA	Resident	2015	August	27	2015-08-27	AHY	Male	H_SIAMEX01	H_CARCAR12 (OQ503671)	L_DUMCAR01	L_CARCAR05	H_SIAMEX01	H_CARCAR12 (OQ503671)	L_DUMCAR01	L_CARCAR05	4	1	0	1	1
264172693	30732	Passeriformes	Cardinalidae	Cardinalis cardinalis	NA	Resident	2015	August	27	2015-08-27	AHY	Female	H_SIAMEX01				H_SIAMEX01				1	1	0	0	0
264173000	30733	Passeriformes	Mimidae	Dumetella carolinensis	NA	Unclear	2015	August	27	2015-08-27	HY	Female	P_PADOM11				P_PADOM11				1	0	1	0	0
264173469	30735	Passeriformes	Mimidae	Dumetella carolinensis	NA	Unclear	2015	August	27	2015-08-27	HY	Female									0	0	0	0	0
264173470	30736	Passeriformes	Mimidae	Dumetella carolinensis	NA	Unclear	2015	August	27	2015-08-27	HY	Female									0	0	0	0	0
264173471	30737	Passeriformes	Mimidae	Dumetella carolinensis	NA	Unclear	2015	August	27	2015-08-27	HY	Male	P_SEIAUR01	P_LINN1			P_SEIAUR01	P_LINN1			2	0	1	0	1
264173474	30740	Passeriformes	Mimidae	Dumetella carolinensis	NA	Unclear	2015	August	27	2015-08-27	HY	Male	P_DUMCAR14 (OQ503663)				P_LINN1				1	0	1	0	0
235110213	30741	Passeriformes	Parulidae	Seiurus aurocapilla	NA	Unclear	2015	August	27	2015-08-27	AHY	Male									0	0	0	0	0
264173475	30742	Passeriformes	Mimidae	Dumetella carolinensis	NA	Unclear	2015	August	27	2015-08-27	HY	Male									0	0	0	0	0
264173476	30743	Passeriformes	Mimidae	Dumetella carolinensis	NA	Unclear	2015	August	27	2015-08-27	HY	Male	H_MAFUS02				H_MAFUS02				1	1	0	0	0
264173477	30744	Passeriformes	Mimidae	Dumetella carolinensis	NA	Unclear	2015	August	27	2015-08-27	HY	Male									0	0	0	0	0
235110214	30745	Passeriformes	Parulidae	Seiurus aurocapilla	NA	Unclear	2015	August	27	2015-08-27	AHY	Male									0	0	0	0	0
264173478	30746	Passeriformes	Mimidae	Dumetella carolinensis	NA	Unclear	2015	August	27	2015-08-27	HY	Male	H_MAFUS02				H_MAFUS02				1	1	0	0	0
264173479	30747	Passeriformes	Mimidae	Dumetella carolinensis	NA	Unclear	2015	August	27	2015-08-27	HY	Male	H_MAFUS02				H_MAFUS02				1	1	0	0	0
264173480	30748	Passeriformes	Mimidae	Dumetella carolinensis	NA	Unclear	2015	August	27	2015-08-27	HY	Female									0	0	0	0	0
264173481	30749	Passeriformes	Mimidae	Dumetella carolinensis	NA	Unclear	2015	August	27	2015-08-27	HY	Female									0	0	0	0	0
264173482	30750	Passeriformes	Mimidae	Dumetella carolinensis	NA	Unclear	2015	August	27	2015-08-27	HY	Female									0	0	0	0	0
264173483	30751	Passeriformes	Passerellidae	Pipilo erythrophthalmus	NA	Unclear	2015	August	27	2015-08-27	HY	Male	P_PADOM11				P_PADOM11				1	0	1	0	0
264173654	30779	Passeriformes	Mimidae	Dumetella carolinensis	NA	Breeding_passing	2015	September	3	2015-09-03	AHY	Male									0	0	0	0	0
235110217	30780	Passeriformes	Parulidae	Seiurus aurocapilla	NA	Breeding_passing	2015	September	3	2015-09-03	AHY	Male									0	0	0	0	0
264173655	30781	Passeriformes	Mimidae	Dumetella carolinensis	NA	Breeding_passing	2015	September	3	2015-09-03	HY	Male	P_TUMIG03				P_TUMIG03				1	0	1	0	0
264173656	30782	Passeriformes	Mimidae	Dumetella carolinensis	NA	Breeding_passing	2015	September	3	2015-09-03	AHY	Male									0	0	0	0	0
258120232	30783	Passeriformes	Passerellidae	Melospiza melodia	NA	Breeding_passing	2015	September	3	2015-09-03	AHY	Female	P_PADOM11	P_SEIAUR01			P_PADOM11	P_SEIAUR01			2	0	1	0	1
272044636	30784	Passeriformes	Parulidae	Geothlypis trichas	Recorded breeding in later year	Breeding	2015	September	3	2015-09-03	SY	Female									0	0	0	0	0
264173657	30785	Passeriformes	Turdidae	Hylocichla mustelina	NA	Breeding_passing	2015	September	3	2015-09-03	HY	Female	P_TUMIG03				P_TUMIG03				1	0	1	0	0
264173658	30786	Passeriformes	Mimidae	Dumetella carolinensis	NA	Breeding_passing	2015	September	3	2015-09-03	HY	Female	H_MAFUS02				H_MAFUS02				1	1	0	0	0
258120235	30787	Passeriformes	Turdidae	Catharus fuscescens	NA	Breeding_passing	2015	September	3	2015-09-03	HY	Male									0	0	0	0	0
264173660	30788	Passeriformes	Mimidae	Dumetella carolinensis	NA	Breeding_passing	2015	September	3	2015-09-03	AHY	Male									0	0	0	0	0
264173659	30789	Passeriformes	Mimidae	Dumetella carolinensis	NA	Breeding_passing	2015	September	3	2015-09-03	AHY	Male									0	0	0	0	0
264173661	30790	Passeriformes	Mimidae	Dumetella carolinensis	NA	Breeding_passing	2015	September	3	2015-09-03	HY	Male	H_MAFUS02				H_MAFUS02				1	1	0	0	0
264173662	30791	Passeriformes	Mimidae	Dumetella carolinensis	NA	Breeding_passing	2015	September	3	2015-09-03	HY	Male									0	0	0	0	0
235110218	30792	Passeriformes	Vireonidae	Vireo olivaceus	NA	Breeding_passing	2015	September	3	2015-09-03	AHY	Female									0	0	0	0	0
264173663	30793	Passeriformes	Mimidae	Dumetella carolinensis	NA	Breeding_passing	2015	September	3	2015-09-03	HY	Male									0	0	0	0	0
264173664	30794	Passeriformes	Mimidae	Dumetella carolinensis	NA	Breeding_passing	2015	September	3	2015-09-03	HY	Male	P_PADOM11				P_PADOM11				1	0	1	0	0
264173665	30795	Passeriformes	Mimidae	Dumetella carolinensis	NA	Breeding_passing	2015	September	3	2015-09-03	HY	Male									0	0	0	0	0
264173666	30796	Passeriformes	Mimidae	Dumetella carolinensis	NA	Breeding_passing	2015	September	3	2015-09-03	HY	Female									0	0	0	0	0
272044637	30797	Passeriformes	Parulidae	Mniotilta varia	NA	Passing	2015	September	3	2015-09-03	HY	Female	P_GEOTRI09				P_GEOTRI09				1	0	1	0	0
264173667	30798	Passeriformes	Mimidae	Dumetella carolinensis	NA	Breeding_passing	2015	September	3	2015-09-03	U	Male	P_PADOM11				P_PADOM11				1	0	1	0	0
264173668	30799	Passeriformes	Cardinalidae	Cardinalis cardinalis	NA	Resident	2015	September	3	2015-09-03	HY	Female	H_SIAMEX01				H_SIAMEX01				1	1	0	0	0
264173669	30800	Passeriformes	Mimidae	Dumetella carolinensis	NA	Breeding_passing	2015	September	3	2015-09-03	HY	Female	P_TUMIG03				P_TUMIG03				1	0	1	0	0
264173670	30801	Passeriformes	Mimidae	Dumetella carolinensis	NA	Breeding_passing	2015	September	3	2015-09-03	HY	Female	P_TUMIG03				P_TUMIG03				1	0	1	0	0
264173672	30802	Passeriformes	Mimidae	Dumetella carolinensis	NA	Breeding_passing	2015	September	3	2015-09-03	HY	Male									0	0	0	0	0
264173673	30803	Passeriformes	Mimidae	Dumetella carolinensis	NA	Breeding_passing	2015	September	3	2015-09-03	HY	Male	P_PADOM11				P_PADOM11				1	0	1	0	0
235110219	30804	Passeriformes	Parulidae	Helmitheros vermivorum	NA	Passing	2015	September	3	2015-09-03	HY	Female									0	0	0	0	0
272044638	30805	Passeriformes	Parulidae	Mniotilta varia	NA	Passing	2015	September	3	2015-09-03	HY	Male	P_PADOM11				P_PADOM11				1	0	1	0	0
264173674	30806	Passeriformes	Mimidae	Dumetella carolinensis	NA	Breeding_passing	2015	September	3	2015-09-03	HY	Male									0	0	0	0	0
268036757	30807	Passeriformes	Parulidae	Setophaga ruticilla	NA	Breeding_passing	2015	September	3	2015-09-03	AHY	Female									0	0	0	0	0
264173675	30808	Passeriformes	Mimidae	Dumetella carolinensis	NA	Breeding_passing	2015	September	3	2015-09-03	HY	Female									0	0	0	0	0
258120234	30809	Passeriformes	Turdidae	Catharus fuscescens	NA	Breeding_passing	2015	September	3	2015-09-03	HY	Female	P_CATUST05	P_CATFUS26 (OQ503660)			P_CATUST05				2	0	1	0	1
264173676	30810	Passeriformes	Mimidae	Dumetella carolinensis	NA	Breeding_passing	2015	September	3	2015-09-03	HY	U	P_PADOM11				P_PADOM11				1	0	1	0	0
264173677	30811	Passeriformes	Mimidae	Dumetella carolinensis	NA	Breeding_passing	2015	September	3	2015-09-03	HY	Female	H_MAFUS02				H_MAFUS02				1	1	0	0	0
264173678	30813	Passeriformes	Mimidae	Dumetella carolinensis	NA	Breeding_passing	2015	September	3	2015-09-03	HY	Male									0	0	0	0	0
264173679	30814	Passeriformes	Mimidae	Dumetella carolinensis	NA	Breeding_passing	2015	September	3	2015-09-03	HY	Female									0	0	0	0	0
264173680	30815	Passeriformes	Mimidae	Dumetella carolinensis	NA	Breeding_passing	2015	September	3	2015-09-03	HY	Male									0	0	0	0	0
264172888	30816	Passeriformes	Mimidae	Dumetella carolinensis	NA	Breeding_passing	2015	September	3	2015-09-03	AHY	Male									0	0	0	0	0
264173681	30817	Passeriformes	Mimidae	Dumetella carolinensis	NA	Breeding_passing	2015	September	3	2015-09-03	HY	Female									0	0	0	0	0
264173473	30818	Passeriformes	Mimidae	Dumetella carolinensis	NA	Breeding_passing	2015	September	16	2015-09-16	AHY	Male	H_MAFUS02				H_MAFUS02				1	1	0	0	0
258120261	30819	Passeriformes	Turdidae	Catharus fuscescens	NA	Breeding_passing	2015	September	16	2015-09-16	HY	Female	L_CATMIN05	P_BT7			L_CATMIN05	P_BT7			2	0	1	1	1
264173512	30820	Passeriformes	Mimidae	Dumetella carolinensis	NA	Breeding_passing	2015	September	16	2015-09-16	HY	Female									0	0	0	0	0
264173744	30821	Passeriformes	Mimidae	Dumetella carolinensis	NA	Breeding_passing	2015	September	16	2015-09-16	HY	Male	H_MAFUS02				H_MAFUS02				1	1	0	0	0
264173664	30822	Passeriformes	Mimidae	Dumetella carolinensis	NA	Breeding_passing	2015	September	16	2015-09-16	HY	Male	P_PADOM11				P_PADOM11				1	0	1	0	0
264173745	30823	Passeriformes	Mimidae	Dumetella carolinensis	NA	Breeding_passing	2015	September	16	2015-09-16	HY	Male									0	0	0	0	0
264173748	30824	Passeriformes	Mimidae	Dumetella carolinensis	NA	Breeding_passing	2015	September	16	2015-09-16	HY	Male									0	0	0	0	0
264173746	30825	Passeriformes	Mimidae	Dumetella carolinensis	NA	Breeding_passing	2015	September	16	2015-09-16	HY	Male	P_BAEBIC04				P_BAEBIC04				1	0	1	0	0
272044676	30826	Passeriformes	Troglodytidae	Troglodytes aedon	NA	Breeding_passing	2015	September	16	2015-09-16	HY	Male									0	0	0	0	0
235110226	30827	Passeriformes	Parulidae	Oporornis agilis	NA	Passing	2015	September	16	2015-09-16	AHY	Male									0	0	0	0	0
272044675	30828	Passeriformes	Parulidae	Geothlypis trichas	NA	Breeding_passing	2015	September	16	2015-09-16	HY	Male									0	0	0	0	0
264173524	30829	Passeriformes	Mimidae	Dumetella carolinensis	NA	Breeding_passing	2015	September	16	2015-09-16	HY	Male									0	0	0	0	0
258120260	30830	Passeriformes	Turdidae	Catharus fuscescens	NA	Breeding_passing	2015	September	16	2015-09-16	HY	Female	P_BT7	P_CATUST06			P_BT7	P_CATUST06			2	0	1	0	1
235110227	30831	Passeriformes	Parulidae	Seiurus aurocapilla	NA	Breeding_passing	2015	September	16	2015-09-16	HY	Male									0	0	0	0	0
264173756	30832	Passeriformes	Mimidae	Dumetella carolinensis	NA	Breeding_passing	2015	September	16	2015-09-16	HY	Male									0	0	0	0	0
264173676	30833	Passeriformes	Mimidae	Dumetella carolinensis	NA	Breeding_passing	2015	September	16	2015-09-16	HY	U	P_PADOM11				P_PADOM11				1	0	1	0	0
258120262	30834	Passeriformes	Turdidae	Catharus fuscescens	NA	Breeding_passing	2015	September	16	2015-09-16	AHY	Male									0	0	0	0	0
264173755	30835	Passeriformes	Mimidae	Dumetella carolinensis	NA	Breeding_passing	2015	September	16	2015-09-16	HY	Female	P_PADOM11				P_PADOM11				1	0	1	0	0
264173757	30836	Passeriformes	Mimidae	Dumetella carolinensis	NA	Breeding_passing	2015	September	16	2015-09-16	HY	Male	P_PADOM11				P_PADOM11				1	0	1	0	0
264173540	30837	Passeriformes	Mimidae	Dumetella carolinensis	NA	Breeding_passing	2015	September	16	2015-09-16	HY	Male	P_PADOM11				P_PADOM11				1	0	1	0	0
264173758	30838	Passeriformes	Mimidae	Dumetella carolinensis	NA	Breeding_passing	2015	September	16	2015-09-16	HY	Male	H_DUMCAR11 (OQ503675)				H_DUMCAR11 (OQ503675)				1	1	0	0	0
272044677	30839	Passeriformes	Parulidae	Geothlypis trichas	NA	Breeding_passing	2015	September	16	2015-09-16	HY	Male	P_PADOM11				P_PADOM11				1	0	1	0	0
264173760	30840	Passeriformes	Mimidae	Dumetella carolinensis	NA	Breeding_passing	2015	September	16	2015-09-16	HY	Male									0	0	0	0	0
264173714	30841	Passeriformes	Mimidae	Dumetella carolinensis	NA	Breeding_passing	2015	September	16	2015-09-16	HY	Female									0	0	0	0	0
264173761	30842	Passeriformes	Mimidae	Dumetella carolinensis	NA	Breeding_passing	2015	September	16	2015-09-16	HY	Male	P_PADOM11				P_PADOM11				1	0	1	0	0
258120263	30843	Passeriformes	Turdidae	Catharus fuscescens	NA	Breeding_passing	2015	September	16	2015-09-16	HY	Female	L_CATMIN05				L_CATMIN05				1	0	0	1	0
264173471	30844	Passeriformes	Mimidae	Dumetella carolinensis	NA	Breeding_passing	2015	September	16	2015-09-16	HY	Male									0	0	0	0	0
264173642	30845	Passeriformes	Mimidae	Dumetella carolinensis	NA	Breeding_passing	2015	September	16	2015-09-16	HY	Male	H_MAFUS02				H_MAFUS02				1	1	0	0	0
264173664	30846	Passeriformes	Mimidae	Dumetella carolinensis	NA	Breeding_passing	2015	September	16	2015-09-16	HY	Male									0	0	0	0	0
264173767	30847	Passeriformes	Mimidae	Dumetella carolinensis	NA	Breeding_passing	2015	September	16	2015-09-16	HY	Female									0	0	0	0	0
264173766	30848	Passeriformes	Mimidae	Dumetella carolinensis	NA	Breeding_passing	2015	September	16	2015-09-16	HY	Male	P_PADOM11				P_PADOM11				1	0	1	0	0
264173768	30849	Passeriformes	Mimidae	Dumetella carolinensis	NA	Breeding_passing	2015	September	16	2015-09-16	HY	Male	P_PADOM11				P_PADOM11				1	0	1	0	0
264173769	30850	Passeriformes	Mimidae	Dumetella carolinensis	NA	Breeding_passing	2015	September	16	2015-09-16	HY	Male									0	0	0	0	0
235110228	30851	Passeriformes	Cardinalidae	Passerina cyanea	NA	Breeding_passing	2015	September	23	2015-09-23	HY	Female	P_PASCYA01 (OQ503668)				P_PASCYA01 (OQ503668)				1	0	1	0	0
235110229	30852	Passeriformes	Cardinalidae	Passerina cyanea	NA	Breeding_passing	2015	September	23	2015-09-23	HY	Male	P_PASCYA02 (OQ503659)	P_PADOM11			P_PADOM11				2	0	1	0	1
258120280	30853	Passeriformes	Turdidae	Catharus minimus	NA	Passing	2015	September	23	2015-09-23	HY	U	L_CATMIN05				L_CATMIN05				1	0	0	1	0
264173879	30854	Passeriformes	Turdidae	Hylocichla mustelina	NA	Breeding_passing	2015	September	23	2015-09-23	HY	Male	P_SYAT05				P_SYAT05				1	0	1	0	0
264173541	30855	Passeriformes	Mimidae	Dumetella carolinensis	NA	Breeding_passing	2015	September	23	2015-09-23	HY	U									0	0	0	0	0
258120281	30856	Passeriformes	Passerellidae	Zonotrichia albicollis	NA	Passing	2015	September	23	2015-09-23	U	U	H_GYMSAL01				H_GYMSAL01				1	1	0	0	0
264173880	30857	Passeriformes	Mimidae	Dumetella carolinensis	NA	Breeding_passing	2015	September	23	2015-09-23	HY	Female	H_MAFUS02				H_MAFUS02				1	1	0	0	0
264173881	30858	Passeriformes	Mimidae	Dumetella carolinensis	NA	Breeding_passing	2015	September	23	2015-09-23	HY	Male									0	0	0	0	0
264173870	30859	Passeriformes	Mimidae	Dumetella carolinensis	NA	Breeding_passing	2015	September	23	2015-09-23	HY	Female									0	0	0	0	0
272044706	30860	Passeriformes	Parulidae	Geothlypis trichas	NA	Breeding_passing	2015	September	23	2015-09-23	HY	Male	P_GEOTRI09				P_GEOTRI09				1	0	1	0	0
264173812	30861	Passeriformes	Mimidae	Dumetella carolinensis	NA	Breeding_passing	2015	September	23	2015-09-23	HY	Male	P_PADOM11				P_PADOM11				1	0	1	0	0
264173883	30863	Passeriformes	Mimidae	Dumetella carolinensis	NA	Breeding_passing	2015	September	23	2015-09-23	HY	U	P_TUMIG03				P_TUMIG03				1	0	1	0	0
264173075	30868	Passeriformes	Cardinalidae	Cardinalis cardinalis	NA	Resident	2015	September	23	2015-09-23	HY	U	P_CARCAR10 (OQ503658)	H_SIAMEX01			P_CARCAR10 (OQ503658)	H_SIAMEX01			2	1	1	0	1
272044707	30869	Passeriformes	Troglodytidae	Troglodytes aedon	NA	Breeding_passing	2015	September	23	2015-09-23	AHY	Male	P_PADOM11	H_SIAMEX01			P_PADOM11	H_SIAMEX01			2	1	1	0	1
264173869	30870	Passeriformes	Mimidae	Dumetella carolinensis	NA	Breeding_passing	2015	September	23	2015-09-23	HY	U	P_PADOM11				P_PADOM11				1	0	1	0	0
264173806	30871	Passeriformes	Mimidae	Dumetella carolinensis	NA	Breeding_passing	2015	September	23	2015-09-23	HY	Male	H_MAFUS02				H_MAFUS02				1	1	0	0	0
264173886	30872	Passeriformes	Mimidae	Dumetella carolinensis	NA	Breeding_passing	2015	September	23	2015-09-23	HY	Male									0	0	0	0	0
264173730	30873	Passeriformes	Mimidae	Dumetella carolinensis	NA	Breeding_passing	2015	September	23	2015-09-23	HY	Female									0	0	0	0	0
264173797	30874	Passeriformes	Mimidae	Dumetella carolinensis	NA	Breeding_passing	2015	September	23	2015-09-23	HY	Male	P_PADOM11				P_PADOM11				1	0	1	0	0
264173570	30875	Passeriformes	Mimidae	Dumetella carolinensis	NA	Breeding_passing	2015	September	23	2015-09-23	HY	Female	P_PADOM11				P_PADOM11				1	0	1	0	0
264173708	30876	Passeriformes	Mimidae	Dumetella carolinensis	NA	Breeding_passing	2015	September	23	2015-09-23	HY	Female									0	0	0	0	0
134293905	30877	Passeriformes	Passerellidae	Pipilo erythrophthalmus	NA	Breeding_passing	2015	October	7	7 0ct 2015	HY	Male	P_BT7	L_DUMCAR01			P_BT7	L_DUMCAR01			2	0	1	1	1
264173925	30878	Passeriformes	Passerellidae	Pipilo erythrophthalmus	NA	Breeding_passing	2015	October	7	7 0ct 2015	HY	Male	P_GEOTRI09				P_GEOTRI09				1	0	1	0	0
271179004	30879	Passeriformes	Turdidae	Catharus ustulatus	NA	Passing	2015	October	7	7 0ct 2015	AHY	Female	P_BT7	L_CATMIN05			P_BT7	L_CATMIN05			2	0	1	1	1
271179005	30880	Passeriformes	Turdidae	Catharus guttatus	NA	Passing	2015	October	7	7 0ct 2015	HY	Male									0	0	0	0	0
264173926	30881	Passeriformes	Passerellidae	Pipilo erythrophthalmus	NA	Breeding_passing	2015	October	7	7 0ct 2015	HY	Male	P_GEOTRI09	P_PADOM11	P_BT7		P_GEOTRI09	P_PADOM11	P_BT7		3	0	1	0	1
264173927	30882	Passeriformes	Cardinalidae	Cardinalis cardinalis	NA	Resident	2015	October	7	7 0ct 2015	AHY	Male	P_PADOM11	P_SEIAUR01			P_PADOM11	P_SEIAUR01			2	0	1	0	1
264173928	30883	Passeriformes	Mimidae	Dumetella carolinensis	NA	Breeding_passing	2015	October	7	7 0ct 2015	HY	U	P_PADOM11				P_PADOM11				1	0	1	0	0
272044718	30884	Passeriformes	Parulidae	Setophaga palmarum	NA	Passing	2015	October	7	7 0ct 2015	AHY	Male	P_GEOTRI09				P_GEOTRI09				1	0	1	0	0
264173929	30885	Passeriformes	Cardinalidae	Cardinalis cardinalis	NA	Resident	2015	October	7	7 0ct 2015	U	Male	P_PADOM11	P_SEIAUR01			P_PADOM11	P_SEIAUR01			2	0	1	0	1
121317756	30886	Passeriformes	Mimidae	Toxostoma rufum	NA	Passing	2015	October	7	7 0ct 2015	HY	Male									0	0	0	0	0
258120282	30527	Passeriformes	Passerellidae	Melospiza melodia	NA	Breeding_passing	2015	October	7	7 0ct 2015	HY	Female									0	0	0	0	0
271179006	30528	Passeriformes	Passerellidae	Zonotrichia albicollis	NA	Passing	2015	October	7	7 0ct 2015	HY	Male									0	0	0	0	0
271179007	30529	Passeriformes	Turdidae	Catharus minimus	NA	Passing	2015	October	7	7 0ct 2015	HY	Male	L_CATMIN01	L_CATFUS18	L_POEHUD01		L_CATMIN01	L_HYLMUS02	L_POEHUD01		3	0	0	1	1
264173546	30530	Passeriformes	Mimidae	Dumetella carolinensis	NA	Breeding_passing	2015	October	7	7 0ct 2015	HY	Female	L_HYLMUS02	L_POEHUD01	P_GEOTRI09		L_HYLMUS02	L_POEHUD01	P_GEOTRI09		3	1	0	1	1
272044720	30531	Passeriformes	Troglodytidae	Troglodytes aedon	NA	Breeding_passing	2015	October	7	7 0ct 2015	HY	Male	L_HYLMUS02	L_TROAED25 (OQ503652)			L_HYLMUS02	L_CATMIN01			2	0	0	1	1
264173931	30532	Passeriformes	Cardinalidae	Pheucticus ludovicianus	NA	Passing	2015	October	7	7 0ct 2015	AHY	Male	P_PADOM11	L_PIRFLA02	P_SEIAUR01		P_PADOM11	L_PIRFLA02	P_SEIAUR01		3	0	1	1	1
272044722	30533	Passeriformes	Troglodytidae	Troglodytes aedon	NA	Breeding_passing	2015	October	7	7 0ct 2015	HY	Male									0	0	0	0	0
264173930	30534	Passeriformes	Mimidae	Dumetella carolinensis	NA	Breeding_passing	2015	October	7	7 0ct 2015	HY	Male	P_PADOM11	P_RWB01			P_PADOM11	P_RWB01			2	0	1	0	1
235110244	30535	Passeriformes	Passerellidae	Melospiza georgiana	NA	Passing	2015	October	7	7 0ct 2015	HY	Female	P_RWB01				P_RWB01				1	0	1	0	0
272044723	30536	Passeriformes	Passerellidae	Spizella pusilla	NA	Breeding_passing	2015	October	7	7 0ct 2015	AHY	Female	P_PADOM11				P_PADOM11				1	0	1	0	0
271179009	30537	Passeriformes	Passerellidae	Melospiza melodia	NA	Breeding_passing	2015	October	7	7 0ct 2015	HY	Female	P_SEIAUR01	P_GEOTRI09			P_SEIAUR01	P_GEOTRI09			2	0	1	0	1
271179010	30538	Passeriformes	Passerellidae	Melospiza melodia	NA	Breeding_passing	2015	October	7	7 0ct 2015	HY	Female	P_SEIAUR01	P_PADOM11			P_SEIAUR01	P_PADOM11			2	0	1	0	1
271179011	30539	Passeriformes	Passerellidae	Melospiza melodia	NA	Breeding_passing	2015	October	7	7 0ct 2015	HY	Male									0	0	0	0	0
271179012	30540	Passeriformes	Passerellidae	Melospiza melodia	NA	Breeding_passing	2015	October	7	7 0ct 2015	HY	Female									0	0	0	0	0
271179014	30541	Passeriformes	Passerellidae	Melospiza melodia	NA	Breeding_passing	2015	October	7	7 0ct 2015	HY	Male	P_SEIAUR01	P_GEOTRI09			P_SEIAUR01	P_GEOTRI09			2	0	1	0	1
271179016	30542	Passeriformes	Passerellidae	Melospiza melodia	NA	Breeding_passing	2015	October	7	7 0ct 2015	HY	Male	P_SEIAUR01	P_GEOTRI09			P_SEIAUR01	P_GEOTRI09			2	0	1	0	1
271179017	30543	Passeriformes	Passerellidae	Melospiza melodia	NA	Breeding_passing	2015	October	7	7 0ct 2015	HY	Female	P_SEIAUR01				P_SEIAUR01				1	0	1	0	0
264173909	30544	Passeriformes	Mimidae	Dumetella carolinensis	NA	Breeding_passing	2015	October	7	7 0ct 2015	HY	Male									0	0	0	0	0
121317753	30545	Passeriformes	Corvidae	Cyanocitta cristata	Recorded in May	Breeding	2015	October	7	7 0ct 2015	AHY	Female	P_SETCOR03				P_SETCOR03				1	0	1	0	0
264173511	30546	Passeriformes	Mimidae	Dumetella carolinensis	NA	Breeding_passing	2015	October	7	7 0ct 2015	HY	Female									0	0	0	0	0
272044729	30547	Passeriformes	Paridae	Poecile carolinensis	NA	Resident	2015	October	7	7 0ct 2015	HY	Male									0	0	0	0	0
271179018	30548	Piciformes	Picidae	Picoides pubescens	NA	Resident	2015	October	7	7 0ct 2015	HY	Male	L_CATFUS18	L_HYLMUS02	P_PADOM11		L_HYLMUS02	P_PADOM11			3	0	1	1	1
271179063	30549	Passeriformes	Turdidae	Catharus guttatus	NA	Passing	2015	October	14	14 0ct 2015	HY	Male	P_BT7	L_HYLMUS02			P_BT7	L_HYLMUS02			2	0	1	1	1
264173938	30550	Passeriformes	Mimidae	Dumetella carolinensis	NA	Breeding_passing	2015	October	14	14 0ct 2015	HY	Female	P_PADOM11	L_HYLMUS02			P_PADOM11	L_HYLMUS02			2	0	1	1	1
272044743	30551	Passeriformes	Paridae	Poecile carolinensis	NA	Resident	2015	October	14	14 0ct 2015	HY	Male	L_HYLMUS02				L_HYLMUS02				1	0	0	1	0
271179064	30552	Passeriformes	Passerellidae	Zonotrichia albicollis	NA	Passing	2015	October	14	14 0ct 2015	AHY	Male	P_GEOTRI09	P_SEIAUR01			P_GEOTRI09	P_SEIAUR01			2	0	1	0	1
264173483	30553	Passeriformes	Passerellidae	Pipilo erythrophthalmus	NA	Breeding_passing	2015	October	14	14 0ct 2015	HY	Male	P_SEIAUR01				P_SEIAUR01				1	0	1	0	0
271179066	30554	Passeriformes	Passerellidae	Zonotrichia albicollis	NA	Passing	2015	October	14	14 0ct 2015	HY	Female	L_CNEORN01				L_CNEORN01				1	0	0	1	0
271179065	30555	Passeriformes	Passerellidae	Melospiza melodia	NA	Breeding_passing	2015	October	14	14 0ct 2015	HY	Male	P_SEIAUR01	P_PADOM11	L_CB1		P_SEIAUR01	P_PADOM11	L_CB1		3	0	1	1	1
264173935	30556	Passeriformes	Mimidae	Dumetella carolinensis	NA	Breeding_passing	2015	October	14	14 0ct 2015	HY	Male	P_BT7	P_PADOM11			P_BT7	P_PADOM11			2	0	1	0	1
271179067	30557	Passeriformes	Passerellidae	Zonotrichia albicollis	NA	Passing	2015	October	14	14 0ct 2015	HY	Female	P_GEOTRI09	P_BT7	H_SPIARB01		P_GEOTRI09	P_BT7	H_SPIARB01		3	1	1	0	1
264110601	30558	Passeriformes	Troglodytidae	Thryothorus ludovicianus	NA	Resident	2015	October	14	14 0ct 2015	HY	Male	P_PADOM11	P_GEOTRI09			P_PADOM11	P_GEOTRI09			2	0	1	0	1
271179068	30559	Passeriformes	Passerellidae	Melospiza melodia	NA	Breeding_passing	2015	October	14	14 0ct 2015	HY	Male	P_PADOM11				P_PADOM11				1	0	1	0	0
264173928	30560	Passeriformes	Mimidae	Dumetella carolinensis	NA	Breeding_passing	2015	October	14	14 0ct 2015	HY	U	P_PADOM11				P_PADOM11				1	0	1	0	0
267038692	30561	Passeriformes	Regulidae	Regulus calendula	NA	Passing	2015	October	14	14 0ct 2015	AHY	Male									0	0	0	0	0
272044729	30562	Passeriformes	Paridae	Poecile carolinensis	NA	Resident	2015	October	14	14 0ct 2015	HY	Male									0	0	0	0	0
264173947	30887	Passeriformes	Mimidae	Dumetella carolinensis	NA	Breeding_passing	2015	October	21	2015-10-21	HY	Male	P_GEOTRI09	P_BT7			P_GEOTRI09	P_BT7			2	0	1	0	1
271179126	30888	Passeriformes	Passerellidae	Zonotrichia albicollis	NA	Passing	2015	October	21	2015-10-21	HY	Male	P_GEOTRI09	L_DUMCAR01			P_GEOTRI09	L_DUMCAR01			2	0	1	1	1
267038520	30889	Passeriformes	Regulidae	Regulus calendula	NA	Passing	2015	October	21	2015-10-21	HY	U									0	0	0	0	0
271179128	30890	Passeriformes	Passerellidae	Zonotrichia albicollis	NA	Passing	2015	October	21	2015-10-21	U	U	P_GEOTRI09	P_BT7	L_ZOLEU02		P_GEOTRI09	P_BT7	L_ZOLEU02		3	0	1	1	1
271179129	30891	Passeriformes	Passerellidae	Zonotrichia albicollis	NA	Passing	2015	October	21	2015-10-21	AHY	Male	P_BT7				P_BT7				1	0	1	0	0
271179130	30892	Passeriformes	Passerellidae	Zonotrichia albicollis	NA	Passing	2015	October	21	2015-10-21	HY	Male	P_GEOTRI09	L_ZOLEU02	P_SEIAUR01		P_GEOTRI09	L_ZOLEU02	P_SEIAUR01		3	0	1	1	1
271179132	30893	Passeriformes	Passerellidae	Melospiza melodia	NA	Breeding_passing	2015	October	21	2015-10-21	AHY	Male	P_PADOM11	L_DUMCAR01			P_PADOM11	L_DUMCAR01			2	0	1	1	1
271179133	30894	Passeriformes	Passerellidae	Zonotrichia albicollis	NA	Passing	2015	October	21	2015-10-21	HY	Male	L_ZOLEU02	L_CB1			L_ZOLEU02	L_CB1			2	0	0	1	1
271179131	30895	Passeriformes	Passerellidae	Zonotrichia albicollis	NA	Passing	2015	October	21	2015-10-21	AHY	Male	L_ZOLEU02				L_ZOLEU02				1	0	0	1	0
271179134	30896	Passeriformes	Passerellidae	Melospiza melodia	NA	Breeding_passing	2015	October	21	2015-10-21	HY	Male	P_GEOTRI09				P_GEOTRI09				1	0	1	0	0
271179135	30897	Passeriformes	Passerellidae	Zonotrichia albicollis	NA	Passing	2015	October	21	2015-10-21	HY	Male									0	0	0	0	0
271179136	30898	Passeriformes	Passerellidae	Zonotrichia albicollis	NA	Passing	2015	October	21	2015-10-21	HY	Male	H_SPIARB01	L_CB1	L_ZOLEU02		H_SPIARB01	L_CB1	L_ZOLEU02		3	1	0	1	1
271179140	30899	Passeriformes	Passerellidae	Melospiza melodia	NA	Breeding_passing	2015	October	21	2015-10-21	AHY	Female	H_SIAMEX01	P_SEIAUR01			H_SIAMEX01	P_SEIAUR01			2	1	1	0	1
272044777	30900	Passeriformes	Passerellidae	Spizella pusilla	NA	Breeding_passing	2015	October	21	2015-10-21	AHY	U									0	0	0	0	0
271179141	30901	Passeriformes	Turdidae	Catharus guttatus	NA	Passing	2015	October	21	2015-10-21	HY	Male	H_GYMSAL01	L_HYLMUS02			H_GYMSAL01	L_HYLMUS02			2	1	0	1	1
271179142	30902	Passeriformes	Passerellidae	Zonotrichia albicollis	NA	Passing	2015	October	21	2015-10-21	HY	U	H_GYMSAL01				H_GYMSAL01				1	1	0	0	0
271179144	30903	Passeriformes	Passerellidae	Melospiza melodia	NA	Breeding_passing	2015	October	21	2015-10-21	HY	Female	P_SEIAUR01	L_CB1			P_SEIAUR01	L_CB1			2	0	1	1	1
271179057	30904	Passeriformes	Passerellidae	Melospiza melodia	NA	Breeding_passing	2015	October	21	2015-10-21	U	Male	P_SEIAUR01	P_PADOM11			P_SEIAUR01	P_PADOM11			2	0	1	0	1
271179143	30905	Passeriformes	Passerellidae	Melospiza melodia	NA	Breeding_passing	2015	October	21	2015-10-21	AHY	Male	P_PADOM11	P_SEIAUR01			P_PADOM11	P_SEIAUR01			2	0	1	0	1
271179145	30906	Passeriformes	Passerellidae	Melospiza melodia	NA	Breeding_passing	2015	October	21	2015-10-21	HY	Male									0	0	0	0	0
271179146	30907	Passeriformes	Passerellidae	Zonotrichia albicollis	NA	Passing	2015	October	21	2015-10-21	AHY	Male	P_GEOTRI09	P_BT7	L_DUMCAR01	L_ZONALB02 (OQ503651)	P_GEOTRI09	P_BT7	L_DUMCAR01	L_ZOLEU02	4	0	1	1	1
134293913	30909	Passeriformes	Passerellidae	Pipilo erythrophthalmus	NA	Breeding_passing	2015	October	21	2015-10-21	HY	Male	P_WW3				P_WW3				1	0	1	0	0
272044778	30910	Passeriformes	Parulidae	Setophaga palmarum	NA	Passing	2015	October	21	2015-10-21	HY	Male	P_GEOTRI09				P_GEOTRI09				1	0	1	0	0
271179148	30911	Passeriformes	Passerellidae	Zonotrichia albicollis	NA	Passing	2015	October	21	2015-10-21	HY	Male	L_CB1				L_CB1				1	0	0	1	0
271179147	30912	Passeriformes	Passerellidae	Zonotrichia albicollis	NA	Passing	2015	October	21	2015-10-21	HY	Male	L_CB1				L_CB1				1	0	0	1	0
264173949	30913	Passeriformes	Passerellidae	Pipilo erythrophthalmus	NA	Breeding_passing	2015	October	21	2015-10-21	HY	Male	L_PIPERY02 (OQ503657)	L_CB1			L_DUMCAR01	L_CB1			2	0	0	1	1
271179149	30914	Passeriformes	Passerellidae	Zonotrichia albicollis	NA	Passing	2015	October	21	2015-10-21	HY	Female	L_CB1				L_CB1				1	0	0	1	0
134293914	30915	Passeriformes	Corvidae	Cyanocitta cristata	NA	Breeding_passing	2015	October	21	2015-10-21	AHY	Female	L_CB1				L_CB1				1	0	0	1	0
271179151	30916	Passeriformes	Passerellidae	Zonotrichia albicollis	NA	Passing	2015	October	21	2015-10-21	HY	Male	P_GEOTRI09	L_CB1			P_GEOTRI09	L_CB1			2	0	1	1	1
271179150	30917	Passeriformes	Passerellidae	Zonotrichia albicollis	NA	Passing	2015	October	21	2015-10-21	AHY	Female	P_GEOTRI09	L_TUMIG12	L_CB1	L_ZOLEU02	P_GEOTRI09	L_CB1	L_ZOLEU02		4	0	1	1	1
267038522	30918	Passeriformes	Regulidae	Regulus calendula	NA	Passing	2015	October	21	2015-10-21	HY	Male									0	0	0	0	0
271179152	30919	Passeriformes	Passerellidae	Melospiza melodia	NA	Breeding_passing	2015	October	21	2015-10-21	HY	Male	P_SEIAUR01				P_SEIAUR01				1	0	1	0	0
267038524	30920	Passeriformes	Regulidae	Regulus calendula	NA	Passing	2015	October	21	2015-10-21	HY	Male									0	0	0	0	0
272044779	30921	Passeriformes	Passerellidae	Spizella pusilla	NA	Breeding_passing	2015	October	21	2015-10-21	HY	Male	P_SEIAUR01				P_SEIAUR01				1	0	1	0	0
264173945	30922	Passeriformes	Cardinalidae	Cardinalis cardinalis	NA	Resident	2015	October	21	2015-10-21	U	Female	P_PADOM11	P_SEIAUR01			P_PADOM11	P_SEIAUR01			2	0	1	0	1
264173950	30923	Passeriformes	Cardinalidae	Cardinalis cardinalis	NA	Resident	2015	October	21	2015-10-21	SY	Male	L_HYLMUS02	L_CARCAR11 (OQ503653)			L_HYLMUS02	L_CATMIN05			2	0	0	1	1
271179154	30924	Passeriformes	Turdidae	Catharus guttatus	NA	Passing	2015	October	21	2015-10-21	HY	Male	P_CATUST06	L_CATMIN05	L_HYLMUS02		P_CATUST06	L_CATMIN05	L_HYLMUS02		3	0	1	1	1
235110251	30925	Passeriformes	Passerellidae	Melospiza georgiana	NA	Passing	2015	October	21	2015-10-21	HY	Male	L_HYLMUS02	P_CATUST06			L_HYLMUS02	P_CATUST06			2	0	1	1	1
271179251	30927	Passeriformes	Passerellidae	Melospiza melodia	NA	Breeding_passing	2015	November	4	2015-11-04	HY	Female	P_PADOM11				P_PADOM11				1	0	1	0	0
264172680	30928	Passeriformes	Cardinalidae	Cardinalis cardinalis	NA	Resident	2015	November	4	2015-11-04	AHY	Female	P_PADOM11				P_PADOM11				1	0	1	0	0
271179037	30929	Passeriformes	Passerellidae	Zonotrichia albicollis	NA	Passing	2015	November	4	2015-11-04	HY	Male	P_GEOTRI09				P_GEOTRI09				1	0	1	0	0
134293923	30930	Passeriformes	Passerellidae	Pipilo erythrophthalmus	NA	Breeding_passing	2015	November	4	2015-11-04	HY	Male	P_CYACRI03 (OQ503665)	P_SEIAUR01			P_CYACRI03 (OQ503665)	P_SEIAUR01			2	0	1	0	1
271179253	30931	Passeriformes	Turdidae	Catharus guttatus	NA	Passing	2015	November	4	2015-11-04	HY	Male									0	0	0	0	0
271179254	30932	Passeriformes	Passerellidae	Melospiza melodia	NA	Breeding_passing	2015	November	4	2015-11-04	HY	Male	P_PADOM11				P_PADOM11				1	0	1	0	0
271179255	30933	Passeriformes	Passerellidae	Zonotrichia albicollis	NA	Passing	2015	November	4	2015-11-04	HY	Male	P_BT7				P_BT7				1	0	1	0	0
235110261	30934	Passeriformes	Passerellidae	Junco hyemalis	NA	Passing	2015	November	4	2015-11-04	HY	Male	P_BT7				P_BT7				1	0	1	0	0
271179256	30935	Passeriformes	Passerellidae	Zonotrichia albicollis	NA	Passing	2015	November	4	2015-11-04	SY	Male	P_BT7				P_BT7				1	0	1	0	0
271179257	30936	Passeriformes	Passerellidae	Zonotrichia albicollis	NA	Passing	2015	November	4	2015-11-04	HY	Female	P_BT7				P_BT7				1	0	1	0	0
271179258	30937	Passeriformes	Passerellidae	Melospiza melodia	NA	Breeding_passing	2015	November	4	2015-11-04	HY	Male	P_PADOM11	P_SEIAUR01			P_PADOM11	P_SEIAUR01			2	0	1	0	1
235110262	30938	Passeriformes	Passerellidae	Melospiza georgiana	NA	Passing	2015	November	4	2015-11-04	HY	U	H_DUNNO01	L_CB1			H_DUNNO01	L_CB1			2	1	0	1	1
258120276	30939	Passeriformes	Paridae	Baeolophus bicolor	NA	Resident	2015	November	4	2015-11-04	HY	Male	P_BAEBIC04				P_BAEBIC04				1	0	1	0	0
264173956	30940	Passeriformes	Cardinalidae	Cardinalis cardinalis	NA	Resident	2015	November	4	2015-11-04	U	Male	P_SEIAUR01	H_SIAMEX01			P_SEIAUR01	H_SIAMEX01			2	1	1	0	1
264173957	30941	Passeriformes	Cardinalidae	Cardinalis cardinalis	NA	Resident	2015	November	4	2015-11-04	HY	Female	P_PADOM11	P_SEIAUR01	H_SIAMEX01		P_PADOM11	P_SEIAUR01	H_SIAMEX01		3	1	1	0	1
271179259	30942	Passeriformes	Passerellidae	Zonotrichia albicollis	NA	Passing	2015	November	4	2015-11-04	ASY	U	P_BT7				P_BT7				1	0	1	0	0
275964713	30943	Passeriformes	Passerellidae	Junco hyemalis	NA	Passing	2015	November	4	2015-11-04	U	Male	L_CNEORN01				L_CNEORN01				1	0	0	1	0
264173958	30944	Passeriformes	Passerellidae	Passerella iliaca	NA	Passing	2015	November	4	2015-11-04	AHY	Male									0	0	0	0	0
134293925	30945	Passeriformes	Corvidae	Cyanocitta cristata	NA	Breeding_passing	2015	November	4	2015-11-04	HY	Male									0	0	0	0	0
271179206	30946	Passeriformes	Passerellidae	Melospiza melodia	NA	Breeding_passing	2015	November	4	2015-11-04	HY	Male									0	0	0	0	0
271179260	30947	Piciformes	Picidae	Picoides pubescens	NA	Resident	2015	November	4	2015-11-04	HY	Male									0	0	0	0	0
271179261	30948	Passeriformes	Passerellidae	Zonotrichia albicollis	NA	Passing	2015	November	4	2015-11-04	HY	Female									0	0	0	0	0
258120274	30949	Passeriformes	Paridae	Baeolophus bicolor	NA	Resident	2015	November	4	2015-11-04	HY	Female									0	0	0	0	0
134293926	30950	Passeriformes	Turdidae	Turdus migratorius	NA	Breeding_passing	2015	November	4	2015-11-04	HY	Female	P_TUMIG03	P_TURMIG12 (OQ503670)			P_TUMIG03	P_SYAT05			2	0	1	0	1
271179262	30951	Passeriformes	Paridae	Baeolophus bicolor	NA	Resident	2015	November	4	2015-11-04	AHY	Male	P_SEIAUR01	P_RWB01			P_SEIAUR01	P_RWB01			2	0	1	0	1
264173959	30952	Passeriformes	Passerellidae	Passerella iliaca	NA	Passing	2015	November	4	2015-11-04	HY	Male	L_ZOLEU02				L_ZOLEU02				1	0	0	1	0
271179267	30752	Passeriformes	Passerellidae	Zonotrichia albicollis	NA	Passing	2016	April	14	2016-04-14	SY	Male									0	0	0	0	0
271179268	30753	Passeriformes	Passerellidae	Melospiza melodia	NA	Breeding_passing	2016	April	14	2016-04-14	AHY	Male									0	0	0	0	0
264173927	30755	Passeriformes	Cardinalidae	Cardinalis cardinalis	NA	Resident	2016	April	14	2016-04-14	AHY	Male	P_PADOM11	P_SEIAUR01	H_SIAMEX01		P_PADOM11	P_SEIAUR01	H_SIAMEX01		3	1	1	0	1
271179264	30953	Passeriformes	Passerellidae	Zonotrichia albicollis	NA	Passing	2016	April	14	2016-04-14	AHY	Male	P_TUMIG03				P_TUMIG03				1	0	1	0	0
134293927	30954	Passeriformes	Turdidae	Turdus migratorius	NA	Breeding_passing	2016	April	14	2016-04-14	ASY	Male	P_TUMIG03				P_TUMIG03				1	0	1	0	0
271179265	30955	Passeriformes	Passerellidae	Zonotrichia albicollis	NA	Passing	2016	April	14	2016-04-14	SY	Male									0	0	0	0	0
134293903	30956	Passeriformes	Passerellidae	Pipilo erythrophthalmus	CP 3 later in season	Breeding	2016	April	14	2016-04-14	HY	Male	H_SIAMEX01	L_ZOLEU02			H_SIAMEX01	L_ZOLEU02			2	1	0	1	1
271179266	30957	Passeriformes	Passerellidae	Zonotrichia albicollis	NA	Passing	2016	April	14	2016-04-14	AHY	Male	H_SIAMEX01	L_ZOLEU02			H_SIAMEX01	L_ZOLEU02			2	1	0	1	1
264173950	30958	Passeriformes	Cardinalidae	Cardinalis cardinalis	NA	Resident	2016	April	14	2016-04-14	SY	Male	H_SIAMEX01	P_PADOM11			H_SIAMEX01	P_PADOM11			2	1	1	0	1
271179286	30756	Passeriformes	Passerellidae	Zonotrichia albicollis	NA	Passing	2016	April	21	2016-04-21	SY	Male	H_SPIARB01	H_GYMSAL01	L_ZOLEU02		H_SPIARB01	H_GYMSAL01	L_ZOLEU02		3	1	0	1	1
264173668	30757	Passeriformes	Cardinalidae	Cardinalis cardinalis	NA	Resident	2016	April	21	2016-04-21	AHY	Male	P_SEIAUR01	H_SIAMEX01			P_SEIAUR01	H_SIAMEX01			2	1	1	0	1
271179279	30758	Passeriformes	Passerellidae	Zonotrichia albicollis	NA	Passing	2016	April	21	2016-04-21	SY	Male	L_CB1				L_CB1				1	0	0	1	0
271179288	30759	Passeriformes	Passerellidae	Zonotrichia albicollis	NA	Passing	2016	April	21	2016-04-21	ASY	Male	P_GEOTRI09	P_BT7			P_GEOTRI09	P_BT7			2	0	1	0	1
271179287	30760	Passeriformes	Passerellidae	Zonotrichia albicollis	NA	Passing	2016	April	21	2016-04-21	SY	Female									0	0	0	0	0
271179290	30761	Passeriformes	Passerellidae	Melospiza melodia	NA	Breeding_passing	2016	April	21	2016-04-21	AHY	Male									0	0	0	0	0
258120136	30762	Passeriformes	Passerellidae	Zonotrichia albicollis	NA	Passing	2016	April	21	2016-04-21	ASY	Male									0	0	0	0	0
271179291	30763	Passeriformes	Passerellidae	Zonotrichia albicollis	NA	Passing	2016	April	21	2016-04-21	SY	Male									0	0	0	0	0
264173964	30764	Passeriformes	Cardinalidae	Cardinalis cardinalis	NA	Resident	2016	April	21	2016-04-21	AHY	Male	H_SIAMEX01	P_SEIAUR01	P_PADOM11		H_SIAMEX01	P_SEIAUR01	P_PADOM11		3	1	1	0	1
271179292	30765	Passeriformes	Passerellidae	Zonotrichia albicollis	NA	Passing	2016	April	21	2016-04-21	AHY	Female	H_SIAMEX01	L_ZOLEU02			H_SIAMEX01	L_ZOLEU02			2	1	0	1	1
264173967	30766	Passeriformes	Cardinalidae	Cardinalis cardinalis	NA	Resident	2016	April	21	2016-04-21	AHY	Male	P_PADOM11	H_SIAMEX01			P_PADOM11	H_SIAMEX01			2	1	1	0	1
272044792	30767	Passeriformes	Passerellidae	Spizella passerina	Present in multiple seasons	Breeding	2016	April	21	2016-04-21	SY	Male	H_GYMSAL01				H_GYMSAL01				1	1	0	0	0
271179293	30768	Passeriformes	Passerellidae	Zonotrichia albicollis	NA	Passing	2016	April	21	2016-04-21	AHY	U	H_GYMSAL01	H_DUNNO01			H_GYMSAL01	H_DUNNO01			2	1	0	0	1
275064716	30769	Passeriformes	Fringillidae	Spinus tristis	NA	Breeding_passing	2016	April	21	2016-04-21	SY	Male									0	0	0	0	0
121317757	30770	Piciformes	Picidae	Colaptes auratus	NA	Breeding_passing	2016	April	21	2016-04-21	TY	Male									0	0	0	0	0
275064717	30771	Passeriformes	Fringillidae	Spinus tristis	NA	Breeding_passing	2016	April	21	2016-04-21	SY	Male	P_GEOTRI09				P_GEOTRI09				1	0	1	0	0
271179294	30772	Passeriformes	Passerellidae	Zonotrichia albicollis	NA	Passing	2016	April	21	2016-04-21	AHY	Male	P_GEOTRI09				P_GEOTRI09				1	0	1	0	0
244110610	30773	Passeriformes	Paridae	Baeolophus bicolor	NA	Resident	2016	April	21	2016-04-21	ASY	Male	P_SEIAUR01	P_GEOTRI09			P_SEIAUR01	P_GEOTRI09			2	0	1	0	1
244110609	30774	Passeriformes	Paridae	Baeolophus bicolor	NA	Resident	2016	April	21	2016-04-21	AHY	Male	P_SEIAUR01				P_SEIAUR01				1	0	1	0	0
272044705	30775	Passeriformes	Paridae	Poecile carolinensis	NA	Resident	2016	April	21	2016-04-21	HY	Male	P_BAEBIC04				P_BAEBIC04				1	0	1	0	0
264173778	30776	Passeriformes	Cardinalidae	Cardinalis cardinalis	NA	Resident	2016	April	21	2016-04-21	AHY	Male									0	0	0	0	0
264173961	30777	Passeriformes	Cardinalidae	Cardinalis cardinalis	NA	Resident	2016	April	21	2016-04-21	AHY	Male	H_SIAMEX01	P_PADOM11			H_SIAMEX01	P_PADOM11			2	1	1	0	1
191034810	30778	Passeriformes	Passerellidae	Spizella pusilla	Present throughout the season	Breeding	2016	April	23	2016-04-23	SY	Male									0	0	0	0	0
264173968	31355	Piciformes	Picidae	Leuconotopicus villosus	NA	Resident	2016	April	23	2016-04-23	ASY	Female									0	0	0	0	0
235110263	31356	Passeriformes	Passerellidae	Melospiza georgiana	NA	Passing	2016	April	23	2016-04-23	SY	Female	P_PADOM11	P_SEIAUR01			P_PADOM11	P_SEIAUR01			2	0	1	0	1
275064718	31357	Passeriformes	Paridae	Poecile carolinensis	NA	Resident	2016	April	23	2016-04-23	ASY	Male									0	0	0	0	0
275064719	31358	Passeriformes	Parulidae	Geothlypis trichas	NA	Breeding_passing	2016	April	26	2016-04-26	SY	Male									0	0	0	0	0
264173969	31359	Passeriformes	Mimidae	Dumetella carolinensis	NA	Breeding_passing	2016	April	26	2016-04-26	SY	Male									0	0	0	0	0
271179296	31360	Passeriformes	Passerellidae	Zonotrichia albicollis	NA	Passing	2016	April	26	2016-04-26	ASY	Male	L_ZOLEU02	L_CNEORN01			L_ZOLEU02	L_CNEORN01			2	0	0	1	1
134293931	31361	Passeriformes	Passerellidae	Pipilo erythrophthalmus	NA	Breeding_passing	2016	April	26	2016-04-26	SY	Female									0	0	0	0	0
275064720	31362	Passeriformes	Parulidae	Setophaga coronata	NA	Passing	2016	April	26	2016-04-26	SY	Male									0	0	0	0	0
271179297	31363	Passeriformes	Passerellidae	Zonotrichia albicollis	NA	Passing	2016	April	26	2016-04-26	SY	Male	H_GYMSAL01	H_ZONALB04 (OQ503673)			H_GYMSAL01				2	1	0	0	1
275064721	31364	Passeriformes	Passerellidae	Spizella pusilla	Present in following year	Breeding	2016	April	26	2016-04-26	ASY	Male									0	0	0	0	0
270030493	31365	Passeriformes	Parulidae	Geothlypis trichas	CP 3 in previous season, present throughout year	Breeding	2016	April	26	2016-04-26	ASY	U									0	0	0	0	0
271179299	31366	Passeriformes	Passerellidae	Zonotrichia albicollis	NA	Passing	2016	April	26	2016-04-26	SY	Male	P_BT7	P_GEOTRI09			P_BT7	P_GEOTRI09			2	0	1	0	1
271179298	31367	Passeriformes	Passerellidae	Zonotrichia albicollis	NA	Passing	2016	April	26	2016-04-26	SY	Male	H_SIAMEX01	L_CB1			H_SIAMEX01	L_CB1			2	1	0	1	1
264173970	31368	Passeriformes	Cardinalidae	Cardinalis cardinalis	NA	Resident	2016	April	26	2016-04-26	AHY	Male									0	0	0	0	0
134293902	31369	Piciformes	Picidae	Melanerpes carolinus	NA	Resident	2016	April	26	2016-04-26	TY	Female									0	0	0	0	0
275064722	31370	Passeriformes	Parulidae	Geothlypis trichas	NA	Breeding_passing	2016	April	26	2016-04-26	SY	Male									0	0	0	0	0
271179247	31371	Passeriformes	Passerellidae	Zonotrichia albicollis	NA	Passing	2016	April	26	2016-04-26	SY	Male	H_GYMSAL01				H_GYMSAL01				1	1	0	0	0
264173971	31372	Passeriformes	Mimidae	Dumetella carolinensis	NA	Breeding_passing	2016	April	26	2016-04-26	SY	Male	H_GYMSAL01				H_GYMSAL01				1	1	0	0	0
275064723	31373	Passeriformes	Paridae	Poecile carolinensis	NA	Resident	2016	April	26	2016-04-26	AHY	Male	P_BAEBIC04	H_GYMSAL01			P_BAEBIC04	H_GYMSAL01			2	1	1	0	1
275064718	31374	Passeriformes	Paridae	Poecile carolinensis	NA	Resident	2016	April	26	2016-04-26	ASY	Female	P_BAEBIC04	L_POECAR02			P_BAEBIC04	L_POECAR02			2	0	1	1	1
264173972	31375	Passeriformes	Cardinalidae	Cardinalis cardinalis	NA	Resident	2016	April	26	2016-04-26	AHY	Male	L_DUMCAR01				L_DUMCAR01				1	0	0	1	0
271179300	31376	Passeriformes	Passerellidae	Zonotrichia albicollis	NA	Passing	2016	April	26	2016-04-26	SY	Male	P_BT7				P_BT7				1	0	1	0	0
271179301	31377	Passeriformes	Passerellidae	Zonotrichia albicollis	NA	Passing	2016	April	26	2016-04-26	ASY	Male									0	0	0	0	0
272044764	31378	Passeriformes	Paridae	Poecile carolinensis	NA	Resident	2016	April	26	2016-04-26	ASY	Female									0	0	0	0	0
235110265	31379	Passeriformes	Passerellidae	Melospiza georgiana	NA	Passing	2016	April	26	2016-04-26	AHY	Female									0	0	0	0	0
235110269	31380	Passeriformes	Parulidae	Seiurus aurocapilla	NA	Breeding_passing	2016	May	5	2016-05-05	SY	Male									0	0	0	0	0
264173978	31381	Passeriformes	Mimidae	Dumetella carolinensis	NA	Breeding_passing	2016	May	5	2016-05-05	SY	Male									0	0	0	0	0
85295995	31382	Passeriformes	Corvidae	Cyanocitta cristata	NA	Breeding_passing	2016	May	5	2016-05-05	SY	Male	H_CYACRI01	L_CYACRI04			H_CYACRI01	L_CYACRI04			2	1	0	1	1
256185083	31383	Passeriformes	Mimidae	Dumetella carolinensis	CP 3 in future year	Breeding	2016	May	5	2016-05-05	ASY	U	H_MAFUS02				H_MAFUS02				1	1	0	0	0
235110270	31384	Passeriformes	Parulidae	Seiurus aurocapilla	NA	Breeding_passing	2016	May	5	2016-05-05	SY	Male									0	0	0	0	0
264173979	31385	Passeriformes	Mimidae	Dumetella carolinensis	NA	Breeding_passing	2016	May	5	2016-05-05	SY	Male									0	0	0	0	0
235110271	31386	Passeriformes	Parulidae	Seiurus aurocapilla	NA	Breeding_passing	2016	May	5	2016-05-05	SY	Male									0	0	0	0	0
235110272	31387	Passeriformes	Parulidae	Helmitheros vermivorum	NA	Passing	2016	May	5	2016-05-05	SY	Male									0	0	0	0	0
271179320	31388	Passeriformes	Turdidae	Catharus fuscescens	NA	Breeding_passing	2016	May	5	2016-05-05	AHY	Female									0	0	0	0	0
258120211	31389	Passeriformes	Icteridae	Molothrus ater	Recorded in May in multiple years	Breeding_passing	2016	May	5	2016-05-05	ASY	Male	P_PADOM11				P_PADOM11				1	0	1	0	0
235110273	31390	Passeriformes	Parulidae	Seiurus aurocapilla	NA	Breeding_passing	2016	May	5	2016-05-05	ASY	Male									0	0	0	0	0
264173980	31463	Passeriformes	Turdidae	Hylocichla mustelina	NA	Breeding_passing	2016	May	5	2016-05-05	ASY	Female	H_MAFUS02				H_MAFUS02				1	1	0	0	0
271179321	31464	Passeriformes	Passerellidae	Melospiza melodia	NA	Breeding_passing	2016	May	5	2016-05-05	SY	Male	P_PADOM11				P_PADOM11				1	0	1	0	0
134293934	31465	Piciformes	Picidae	Melanerpes carolinus	NA	Resident	2016	May	5	2016-05-05	SY	Female									0	0	0	0	0
235110274	31466	Passeriformes	Parulidae	Seiurus aurocapilla	NA	Breeding_passing	2016	May	5	2016-05-05	SY	Male	P_SEIAUR01				P_SEIAUR01				1	0	1	0	0
134293935	31467	Piciformes	Picidae	Melanerpes carolinus	NA	Resident	2016	May	5	2016-05-05	SY	Male									0	0	0	0	0
264173981	31468	Passeriformes	Mimidae	Dumetella carolinensis	NA	Breeding_passing	2016	May	5	2016-05-05	ASY	Female	H_MAFUS02				H_MAFUS02				1	1	0	0	0
275064730	31469	Passeriformes	Parulidae	Setophaga coronata	NA	Passing	2016	May	5	2016-05-05	SY	Male	P_GEOTRI09	L_GEOTRI13 (OQ503655)			P_GEOTRI09	L_CB1			2	0	1	1	1
271179322	31470	Passeriformes	Turdidae	Catharus fuscescens	NA	Breeding_passing	2016	May	5	2016-05-05	SY	Female	L_CATMIN05	L_HYLMUS02			L_CATMIN05	L_HYLMUS02			2	0	0	1	1
134293936	31471	Piciformes	Picidae	Melanerpes carolinus	NA	Resident	2016	May	5	2016-05-05	SY	Female									0	0	0	0	0
275064731	31472	Passeriformes	Parulidae	Setophaga coronata	NA	Passing	2016	May	5	2016-05-05	SY	Male	P_BT7				P_BT7				1	0	1	0	0
256185753	31473	Passeriformes	Mimidae	Dumetella carolinensis	CP 3 in future year	Breeding	2016	May	5	2016-05-05	ASY	Male	H_MAFUS02	P_PADOM11			H_MAFUS02	P_PADOM11			2	1	1	0	1
264173919	31475	Passeriformes	Mimidae	Dumetella carolinensis	NA	Breeding_passing	2016	May	5	2016-05-05	SY	Female	H_MAFUS02				H_MAFUS02				1	1	0	0	0
264173993	31476	Passeriformes	Mimidae	Dumetella carolinensis	NA	Unclear	2016	May	12	2016-05-12	SY	Female	H_MAFUS02				H_MAFUS02				1	1	0	0	0
271179331	31477	Passeriformes	Passerellidae	Zonotrichia albicollis	NA	Passing	2016	May	12	2016-05-12	SY	Male	H_GYMSAL01	P_GEOTRI09			H_GYMSAL01	P_GEOTRI09			2	1	1	0	1
275064738	31478	Passeriformes	Vireonidae	Vireo griseus	NA	Passing	2016	May	12	2016-05-12	SY	Male									0	0	0	0	0
264173996	31479	Passeriformes	Mimidae	Dumetella carolinensis	NA	Unclear	2016	May	12	2016-05-12	SY	Female	H_MAFUS02				H_MAFUS02				1	1	0	0	0
264173994	31480	Passeriformes	Mimidae	Dumetella carolinensis	CP 3 in future year	Breeding	2016	May	12	2016-05-12	ASY	Female	H_MAFUS02				H_MAFUS02				1	1	0	0	0
264173995	31481	Passeriformes	Mimidae	Dumetella carolinensis	NA	Unclear	2016	May	12	2016-05-12	SY	Female	H_MAFUS02				H_MAFUS02				1	1	0	0	0
264173998	31482	Passeriformes	Mimidae	Dumetella carolinensis	NA	Unclear	2016	May	12	2016-05-12	SY	Male									0	0	0	0	0
264173997	31483	Passeriformes	Mimidae	Dumetella carolinensis	Recorded in May in multiple years	Breeding	2016	May	12	2016-05-12	ASY	Male	H_MAFUS02				H_MAFUS02				1	1	0	0	0
264172956	31484	Passeriformes	Mimidae	Dumetella carolinensis	CP 3 later in season	Breeding	2016	May	12	2016-05-12	ASY	Male	H_MAFUS02				H_MAFUS02				1	1	0	0	0
235110275	31485	Passeriformes	Parulidae	Seiurus aurocapilla	NA	Unclear	2016	May	12	2016-05-12	SY	Male	P_GEOTRI01				P_GEOTRI01				1	0	1	0	0
265157001	31486	Passeriformes	Turdidae	Hylocichla mustelina	NA	Unclear	2016	May	12	2016-05-12	SY	Female	P_TUMIG03				P_TUMIG03				1	0	1	0	0
264173999	31487	Passeriformes	Turdidae	Hylocichla mustelina	BP 3 later in season	Breeding	2016	May	12	2016-05-12	AHY	Male	P_TUMIG03				P_TUMIG03				1	0	1	0	0
264174000	31488	Passeriformes	Mimidae	Dumetella carolinensis	NA	Unclear	2016	May	12	2016-05-12	SY	Female									0	0	0	0	0
264172962	31489	Passeriformes	Mimidae	Dumetella carolinensis	BP 3 in future year	Breeding	2016	May	12	2016-05-12	ASY	Female									0	0	0	0	0
265157003	31490	Passeriformes	Mimidae	Dumetella carolinensis	NA	Unclear	2016	May	12	2016-05-12	SY	Male	H_MAFUS02				H_MAFUS02				1	1	0	0	0
275064739	31491	Passeriformes	Parulidae	Geothlypis trichas	NA	Unclear	2016	May	12	2016-05-12	SY	Male									0	0	0	0	0
265157002	31492	Passeriformes	Mimidae	Dumetella carolinensis	NA	Unclear	2016	May	12	2016-05-12	SY	Female	H_MAFUS02				H_MAFUS02				1	1	0	0	0
275064740	31493	Passeriformes	Parulidae	Cardellina canadensis	NA	Passing	2016	May	12	2016-05-12	SY	Female	L_CNEORN01				L_CNEORN01				1	0	0	1	0
235110276	31494	Passeriformes	Hirundinidae	Tachycineta bicolor	NA	Unclear	2016	May	12	2016-05-12	AHY	Male									0	0	0	0	0
235110278	31495	Passeriformes	Hirundinidae	Tachycineta bicolor	NA	Unclear	2016	May	12	2016-05-12	ASY	Female									0	0	0	0	0
235110277	31496	Passeriformes	Hirundinidae	Tachycineta bicolor	NA	Unclear	2016	May	12	2016-05-12	SY	Male	P_SEIAUR01				P_SEIAUR01				1	0	1	0	0
275064741	31497	Passeriformes	Parulidae	Geothlypis trichas	NA	Unclear	2016	May	12	2016-05-12	SY	Female									0	0	0	0	0
265157004	31498	Passeriformes	Mimidae	Dumetella carolinensis	CP 1 later in season	Breeding	2016	May	12	2016-05-12	U	Male	H_MAFUS02	L_DUMCAR34			H_MAFUS02	L_CNEORN01			2	1	0	1	1
265157005	31535	Passeriformes	Icteridae	Icterus galbula	NA	Unclear	2016	May	12	2016-05-12	ASY	Male	H_ICTLEU01	L_CNEORN01	L_DUMCAR34	H_ICTGAL05 (OQ503672)	H_ICTLEU01	L_CNEORN01	H_SIAMEX01		4	1	0	1	1
264173953	31536	Passeriformes	Cardinalidae	Cardinalis cardinalis	NA	Resident	2016	May	12	2016-05-12	AHY	Male	H_SIAMEX01				H_SIAMEX01				1	1	0	0	0
235110279	31537	Passeriformes	Parulidae	Seiurus aurocapilla	NA	Unclear	2016	May	12	2016-05-12	SY	Male	P_GEOTRI09				P_GEOTRI09				1	0	1	0	0
271179302	31538	Piciformes	Picidae	Picoides pubescens	NA	Resident	2016	May	12	2016-05-12	SY	Male									0	0	0	0	0
265157006	31539	Passeriformes	Mimidae	Dumetella carolinensis	NA	Unclear	2016	May	17	2016-05-17	SY	U	H_MAFUS02				H_MAFUS02				1	1	0	0	0
265157007	31540	Passeriformes	Mimidae	Dumetella carolinensis	NA	Unclear	2016	May	17	2016-05-17	SY	Female	H_MAFUS02				H_MAFUS02				1	1	0	0	0
264173988	31541	Passeriformes	Turdidae	Hylocichla mustelina	CP 1 later in season	Breeding	2016	May	17	2016-05-17	SY	U	P_TUMIG03				P_TUMIG03				1	0	1	0	0
217102980	31544	Passeriformes	Parulidae	Seiurus aurocapilla	BP 3 later in season	Breeding	2016	May	17	2016-05-17	ASY	Male	P_PADOM11				P_PADOM11				1	0	1	0	0
256185910	31545	Passeriformes	Mimidae	Dumetella carolinensis	CP 2 later in season	Breeding	2016	May	17	2016-05-17	ASY	Male	H_MAFUS02				H_MAFUS02				1	1	0	0	0
265157008	31547	Passeriformes	Turdidae	Hylocichla mustelina	NA	Unclear	2016	May	17	2016-05-17	SY	Male	P_TUMIG03				P_TUMIG03				1	0	1	0	0
265157009	31548	Passeriformes	Turdidae	Hylocichla mustelina	NA	Unclear	2016	May	17	2016-05-17	HY	Female	P_TUMIG03				P_TUMIG03				1	0	1	0	0
265157012	31549	Passeriformes	Mimidae	Dumetella carolinensis	NA	Unclear	2016	May	17	2016-05-17	SY	Male									0	0	0	0	0
272044792	31550	Passeriformes	Passerellidae	Spizella passerina	NA	Unclear	2016	May	17	2016-05-17	SY	Male	L_CNEORN01				L_CNEORN01				1	0	0	1	0
275064744	31551	Passeriformes	Passerellidae	Spizella passerina	NA	Unclear	2016	May	17	2016-05-17	AHY	Male	H_SPIPAS02	L_ZONALB38			H_SPIPAS02	L_CB1			2	1	0	1	1
265157014	31552	Passeriformes	Mimidae	Dumetella carolinensis	CP 2 later in season	Breeding	2016	May	17	2016-05-17	SY	Male	H_MAFUS02				H_MAFUS02				1	1	0	0	0
265157013	31553	Passeriformes	Mimidae	Dumetella carolinensis	NA	Unclear	2016	May	17	2016-05-17	SY	Male	H_MAFUS02				H_MAFUS02				1	1	0	0	0
267038542	31554	Passeriformes	Parulidae	Setophaga magnolia	NA	Passing	2016	May	17	2016-05-17	SY	Male	P_GEOTRI01	H_SETAUD05			P_GEOTRI01	H_SETAUD05			2	1	1	0	1
275064745	31555	Passeriformes	Parulidae	Geothlypis trichas	NA	Unclear	2016	May	17	2016-05-17	SY	Female									0	0	0	0	0
271179332	31556	Passeriformes	Turdidae	Catharus minimus	NA	Passing	2016	May	17	2016-05-17	SY	Female	P_CATUST06	L_POEHUD01			P_CATUST06	L_POEHUD01			2	0	1	1	1
275064749	31557	Passeriformes	Vireonidae	Vireo griseus	NA	Passing	2016	May	17	2016-05-17	AHY	Female									0	0	0	0	0
275064746	31558	Passeriformes	Passerellidae	Spizella passerina	NA	Unclear	2016	May	17	2016-05-17	SY	Male	L_CNEORN01				L_CNEORN01				1	0	0	1	0
270030496	31559	Passeriformes	Parulidae	Geothlypis trichas	Recorded in May in multiple years	Breeding	2016	May	17	2016-05-17	ASY	Male	P_SEIAUR01				P_SEIAUR01				1	0	1	0	0
275064747	31560	Passeriformes	Passerellidae	Spizella passerina	NA	Unclear	2016	May	17	2016-05-17	SY	Female	H_SPIPAS02	L_SPIPAS15			H_SPIPAS02	L_SPIPAS15			2	1	0	1	1
275064750	31561	Passeriformes	Fringillidae	Spinus tristis	NA	Unclear	2016	May	17	2016-05-17	ASY	Female									0	0	0	0	0
265157015	31562	Passeriformes	Mimidae	Dumetella carolinensis	NA	Unclear	2016	May	17	2016-05-17	SY	Male	H_MAFUS02				H_MAFUS02				1	1	0	0	0
270030219	31563	Passeriformes	Parulidae	Geothlypis trichas	Recorded in May in multiple years	Breeding	2016	May	17	2016-05-17	ASY	Female									0	0	0	0	0
265157016	31564	Passeriformes	Mimidae	Dumetella carolinensis	NA	Unclear	2016	May	17	2016-05-17	SY	Male	H_MAFUS02				H_MAFUS02				1	1	0	0	0
275064751	31565	Passeriformes	Parulidae	Mniotilta varia	NA	Passing	2016	May	17	2016-05-17	SY	Male									0	0	0	0	0
271179328	31566	Piciformes	Picidae	Picoides pubescens	NA	Resident	2016	May	17	2016-05-17	SY	Female									0	0	0	0	0
265157017	31567	Passeriformes	Mimidae	Dumetella carolinensis	NA	Unclear	2016	May	17	2016-05-17	SY	Female	H_MAFUS02				H_MAFUS02				1	1	0	0	0
265157019	31568	Passeriformes	Mimidae	Dumetella carolinensis	NA	Unclear	2016	May	17	2016-05-17	SY	Male	H_MAFUS02				H_MAFUS02				1	1	0	0	0
265157018	31569	Passeriformes	Mimidae	Dumetella carolinensis	NA	Unclear	2016	May	17	2016-05-17	SY	Male	P_PADOM11				P_PADOM11				1	0	1	0	0
271179333	31570	Passeriformes	Turdidae	Catharus fuscescens	NA	Unclear	2016	May	17	2016-05-17	SY	Male									0	0	0	0	0
275064752	31571	Passeriformes	Parulidae	Cardellina canadensis	NA	Passing	2016	May	17	2016-05-17	ASY	Female									0	0	0	0	0
275064753	31572	Passeriformes	Parulidae	Geothlypis trichas	NA	Unclear	2016	May	17	2016-05-17	ASY	Male	P_GEOTRI01				P_GEOTRI01				1	0	1	0	0
265157020	31573	Passeriformes	Mimidae	Dumetella carolinensis	NA	Unclear	2016	May	17	2016-05-17	SY	Female	H_MAFUS02				H_MAFUS02				1	1	0	0	0
265157021	31574	Passeriformes	Cardinalidae	Cardinalis cardinalis	NA	Resident	2016	May	17	2016-05-17	AHY	Male	H_SIAMEX01	P_PADOM11			H_SIAMEX01	P_PADOM11			2	1	1	0	1
265157034	31575	Passeriformes	Mimidae	Dumetella carolinensis	NA	Unclear	2016	May	24	2016-05-24	SY	Male	H_MAFUS02				H_MAFUS02				1	1	0	0	0
265157035	31576	Passeriformes	Mimidae	Dumetella carolinensis	NA	Unclear	2016	May	24	2016-05-24	SY	Female	H_MAFUS02				H_MAFUS02				1	1	0	0	0
134293940	31577	Passeriformes	Turdidae	Turdus migratorius	NA	Unclear	2016	May	24	2016-05-24	AHY	Male	P_SYAT05	P_TUMIG03			P_SYAT05	P_TUMIG03			2	0	1	0	1
265157036	31578	Passeriformes	Mimidae	Dumetella carolinensis	NA	Unclear	2016	May	24	2016-05-24	SY	Female	H_MAFUS02				H_MAFUS02				1	1	0	0	0
265157037	31579	Passeriformes	Mimidae	Dumetella carolinensis	NA	Unclear	2016	May	24	2016-05-24	SY	Female	P_PADOM11	UNIDENTIFIED			P_PADOM11	UNIDENTIFIED			2	0	1	0	1
265157038	31580	Passeriformes	Mimidae	Dumetella carolinensis	Recorded in May in multiple years	Breeding	2016	May	24	2016-05-24	SY	Female									0	0	0	0	0
265157039	31581	Passeriformes	Mimidae	Dumetella carolinensis	NA	Unclear	2016	May	24	2016-05-24	SY	Male	P_SEIAUR01				P_SEIAUR01				1	0	1	0	0
265157040	31582	Passeriformes	Mimidae	Dumetella carolinensis	NA	Unclear	2016	May	24	2016-05-24	SY	Female	P_PADOM11				P_PADOM11				1	0	1	0	0
271179334	31583	Passeriformes	Turdidae	Catharus ustulatus	NA	Passing	2016	May	24	2016-05-24	SY	Female									0	0	0	0	0
235110285	31584	Passeriformes	Parulidae	Parkesia noveboracensis	NA	Passing	2016	May	24	2016-05-24	AHY	Female	P_BT7				P_BT7				1	0	1	0	0
265157042	31585	Passeriformes	Mimidae	Dumetella carolinensis	NA	Unclear	2016	May	24	2016-05-24	SY	Male	H_MAFUS02				H_MAFUS02				1	1	0	0	0
265157043	31586	Passeriformes	Mimidae	Dumetella carolinensis	NA	Unclear	2016	May	24	2016-05-24	ASY	Male	P_PADOM11	L_CNEORN01			P_PADOM11	L_CNEORN01			2	0	1	1	1
235110286	31587	Passeriformes	Passerellidae	Melospiza lincolnii	NA	Passing	2016	May	24	2016-05-24	SY	Male	L_CNEORN01	H_DUNNO01			L_CNEORN01	H_DUNNO01			2	1	0	1	1
264173964	31588	Passeriformes	Cardinalidae	Cardinalis cardinalis	NA	Resident	2016	May	24	2016-05-24	SY	Female	L_DUMCAR01	L_CARCAR13 (OQ503650)			L_DUMCAR01	L_CARCAR05			2	0	0	1	1
270030497	31589	Passeriformes	Troglodytidae	Troglodytes aedon	Recorded in May in multiple years	Breeding	2016	May	24	2016-05-24	ASY	Male									0	0	0	0	0
275064762	31590	Passeriformes	Parulidae	Cardellina canadensis	NA	Passing	2016	May	24	2016-05-24	SY	Female	L_CARCAN01				L_CARCAN01				1	0	0	1	0
264173778	31591	Passeriformes	Cardinalidae	Cardinalis cardinalis	NA	Resident	2016	May	24	2016-05-24	AHY	Male	H_SIAMEX01				H_SIAMEX01				1	1	0	0	0
265157044	31592	Passeriformes	Turdidae	Hylocichla mustelina	NA	Unclear	2016	May	24	2016-05-24	SY	Male	L_COLBF21				L_COLBF21				1	0	0	1	0
264173736	31593	Passeriformes	Mimidae	Dumetella carolinensis	NA	Unclear	2016	May	24	2016-05-24	HY	Male	P_PADOM11				P_PADOM11				1	0	1	0	0
266057150	31595	Passeriformes	Parulidae	Geothlypis trichas	NA	Breeding	2016	June	2	2016-06-02	ASY	Male									0	0	0	0	0
264173080	31596	Passeriformes	Mimidae	Dumetella carolinensis	NA	Breeding	2016	June	2	2016-06-02	ASY	Male	H_MAFUS02				H_MAFUS02				1	1	0	0	0
244110615	31597	Passeriformes	Turdidae	Catharus fuscescens	NA	Breeding	2016	June	2	2016-06-02	ASY	Male									0	0	0	0	0
244110616	31598	Passeriformes	Turdidae	Catharus fuscescens	NA	Breeding	2016	June	2	2016-06-02	SY	Female									0	0	0	0	0
92038203	31599	Passeriformes	Parulidae	Seiurus aurocapilla	NA	Breeding	2016	June	2	2016-06-02	ASY	Male									0	0	0	0	0
264173084	31600	Passeriformes	Turdidae	Hylocichla mustelina	NA	Breeding	2016	June	2	2016-06-02	SY	Male									0	0	0	0	0
241168360	31601	Passeriformes	Mimidae	Dumetella carolinensis	NA	Breeding	2016	June	2	2016-06-02	ASY	Female									0	0	0	0	0
255102560	31602	Passeriformes	Turdidae	Catharus fuscescens	NA	Breeding	2016	June	2	2016-06-02	ASY	Female									0	0	0	0	0
244110588	31603	Passeriformes	Turdidae	Catharus fuscescens	NA	Breeding	2016	June	2	2016-06-02	ASY	Male									0	0	0	0	0
264173988	31604	Passeriformes	Turdidae	Hylocichla mustelina	NA	Breeding	2016	June	2	2016-06-02	SY	U	P_TUMIG03				P_TUMIG03				1	0	1	0	0
264173085	31605	Passeriformes	Turdidae	Hylocichla mustelina	NA	Breeding	2016	June	2	2016-06-02	SY	Male	L_HYLMUS02	L_CATFUS18			L_HYLMUS02				2	0	0	1	1
264173086	31606	Passeriformes	Mimidae	Dumetella carolinensis	NA	Breeding	2016	June	2	2016-06-02	ASY	Male									0	0	0	0	0
264173087	31607	Passeriformes	Mimidae	Dumetella carolinensis	NA	Breeding	2016	June	2	2016-06-02	ASY	Male	P_PADOM11				P_PADOM11				1	0	1	0	0
255102561	31608	Passeriformes	Turdidae	Catharus fuscescens	NA	Breeding	2016	June	2	2016-06-02	ASY	Male	P_TUMIG03				P_TUMIG03				1	0	1	0	0
244110617	31609	Passeriformes	Turdidae	Catharus fuscescens	NA	Breeding	2016	June	2	2016-06-02	SY	Male									0	0	0	0	0
256185797	31610	Passeriformes	Mimidae	Dumetella carolinensis	NA	Breeding	2016	June	2	2016-06-02	ASY	Male	H_MAFUS02				H_MAFUS02				1	1	0	0	0
264173088	31611	Passeriformes	Turdidae	Hylocichla mustelina	NA	Breeding	2016	June	2	2016-06-02	AHY	Male	P_TUMIG03				P_TUMIG03				1	0	0	0	0
264173089	31612	Passeriformes	Mimidae	Dumetella carolinensis	NA	Breeding	2016	June	2	2016-06-02	SY	Male	P_PADOM11				P_PADOM11				1	0	1	0	0
244110618	31613	Passeriformes	Turdidae	Catharus fuscescens	NA	Breeding	2016	June	2	2016-06-02	ASY	Male									0	0	0	0	0
256185100	31614	Passeriformes	Mimidae	Dumetella carolinensis	NA	Breeding	2016	June	2	2016-06-02	ASY	Female	H_MAFUS02				H_MAFUS02				1	1	0	0	0
264173090	31615	Passeriformes	Mimidae	Dumetella carolinensis	NA	Breeding	2016	June	2	2016-06-02	SY	Male									0	0	0	0	0
255102572	31616	Passeriformes	Turdidae	Catharus fuscescens	NA	Breeding	2016	June	2	2016-06-02	ASY	Female									0	0	0	0	0
217102980	31617	Passeriformes	Parulidae	Seiurus aurocapilla	NA	Breeding	2016	June	2	2016-06-02	ASY	Male	P_PADOM11				P_PADOM11				1	0	1	0	0
244110619	31618	Piciformes	Picidae	Picoides pubescens	NA	Resident	2016	June	2	2016-06-02	SY	Female									0	0	0	0	0
258120194	31619	Passeriformes	Paridae	Baeolophus bicolor	NA	Resident	2016	June	2	2016-06-02	ASY	Male	P_BAEBIC04				P_BAEBIC04				1	0	1	0	0
264173072	31620	Passeriformes	Mimidae	Dumetella carolinensis	NA	Breeding	2016	June	21	2016-06-21	ASY	Female									0	0	0	0	0
264173015	31621	Passeriformes	Turdidae	Hylocichla mustelina	NA	Breeding	2016	June	21	2016-06-21	ASY	Female	L_CATMIN01	P_LINN1			L_CATMIN01	P_LINN1			2	0	1	1	1
265157301	31622	Passeriformes	Cardinalidae	Cardinalis cardinalis	NA	Resident	2016	June	21	2016-06-21	ASY	Female	L_DUMCAR01	P_PADOM11			L_DUMCAR01	P_PADOM11			2	0	1	1	1
244110626	31623	Piciformes	Picidae	Picoides pubescens	NA	Resident	2016	June	21	2016-06-21	HY	Male									0	0	0	0	0
244110567	31624	Passeriformes	Turdidae	Catharus fuscescens	NA	Breeding	2016	June	21	2016-06-21	ASY	Female									0	0	0	0	0
265157007	31625	Passeriformes	Mimidae	Dumetella carolinensis	NA	Breeding	2016	June	21	2016-06-21	SY	Female	H_MAFUS02				H_MAFUS02				1	1	0	0	0
265157302	31626	Passeriformes	Mimidae	Dumetella carolinensis	NA	Breeding	2016	June	21	2016-06-21	AHY	Female	H_MAFUS02				H_MAFUS02				1	1	0	0	0
235110015	31627	Passeriformes	Parulidae	Seiurus aurocapilla	NA	Breeding	2016	June	21	2016-06-21	SY	Male	P_SEIAUR01				P_SEIAUR01				1	0	1	0	0
217102978	31628	Passeriformes	Parulidae	Seiurus aurocapilla	NA	Breeding	2016	June	21	2016-06-21	ASY	Male	P_PADOM11				P_PADOM11				1	0	1	0	0
217102989	31629	Passeriformes	Parulidae	Seiurus aurocapilla	NA	Breeding	2016	June	21	2016-06-21	ASY	Female	P_SEIAUR01				P_SEIAUR01				1	0	1	0	0
60358983	31630	Passeriformes	Corvidae	Cyanocitta cristata	NA	Breeding	2016	June	21	2016-06-21	SY	Male	H_CYACRI01				H_CYACRI01				1	1	0	0	0
264173914	31631	Passeriformes	Cardinalidae	Cardinalis cardinalis	NA	Resident	2016	June	21	2016-06-21	HY	Male	L_DUMCAR01	P_PADOM11			L_DUMCAR01	P_PADOM11			2	0	1	1	1
134293903	31632	Passeriformes	Passerellidae	Pipilo erythrophthalmus	NA	Breeding	2016	June	21	2016-06-21	SY	Female	P_PADOM11				P_PADOM11				1	0	1	0	0
256185769	31633	Passeriformes	Mimidae	Dumetella carolinensis	NA	Breeding	2016	June	21	2016-06-21	ASY	Male	P_TUMIG03				P_TUMIG03				1	0	1	0	0
264173027	31634	Passeriformes	Mimidae	Dumetella carolinensis	NA	Breeding	2016	June	21	2016-06-21	ASY	Male	L_DUMCAR01	P_PADOM11	H_MAFUS02		L_DUMCAR01	P_PADOM11	H_MAFUS02		3	1	1	1	1
244110627	31635	Passeriformes	Sittidae	Sitta carolinensis	NA	Resident	2016	June	21	2016-06-21	AHY	Female									0	0	0	0	0
265157303	31636	Piciformes	Picidae	Leuconotopicus villosus	NA	Resident	2016	June	21	2016-06-21	AHY	Male									0	0	0	0	0
60358984	31637	Passeriformes	Corvidae	Cyanocitta cristata	NA	Breeding	2016	June	21	2016-06-21	SY	Male	P_CYACRI03 (OQ503665)				P_CYACRI03 (OQ503665)				1	0	1	0	0
244110629	31638	Passeriformes	Turdidae	Catharus fuscescens	NA	Breeding	2016	June	21	2016-06-21	SY	Male									0	0	0	0	0
241168360	31639	Passeriformes	Mimidae	Dumetella carolinensis	NA	Breeding	2016	June	21	2016-06-21	ASY	Female	P_PADOM11	H_MAFUS02			P_PADOM11	H_MAFUS02			2	1	1	0	1
217102987	31640	Passeriformes	Parulidae	Seiurus aurocapilla	NA	Breeding	2016	June	21	2016-06-21	ASY	Female									0	0	0	0	0
265157304	31641	Passeriformes	Mimidae	Dumetella carolinensis	NA	Breeding	2016	June	21	2016-06-21	ASY	Female	L_DUMCAR01				L_DUMCAR01				1	0	0	1	0
92058203	31642	Passeriformes	Parulidae	Seiurus aurocapilla	NA	Breeding	2016	June	21	2016-06-21	ASY	Female									0	0	0	0	0
275064758	32111	Passeriformes	Parulidae	Geothlypis trichas	NA	Breeding	2016	June	30	2016-06-30	ASY	Male									0	0	0	0	0
265157305	32112	Passeriformes	Mimidae	Dumetella carolinensis	NA	Breeding	2016	June	30	2016-06-30	SY	Male	P_TUMIG03				P_TUMIG03				1	0	1	0	0
265157306	32113	Passeriformes	Cardinalidae	Cardinalis cardinalis	NA	Resident	2016	June	30	2016-06-30	AHY	Male	L_DUMCAR01	H_SIAMEX01	P_SEIAUR01		L_DUMCAR01	H_SIAMEX01	P_SEIAUR01		3	1	1	1	1
265157307	32114	Passeriformes	Mimidae	Dumetella carolinensis	NA	Breeding	2016	June	30	2016-06-30	ASY	Male	P_PADOM11	P_TUMIG03			P_PADOM11	P_TUMIG03			2	0	1	0	1
265157308	32115	Passeriformes	Turdidae	Hylocichla mustelina	NA	Breeding	2016	June	30	2016-06-30	SY	Male	P_TUMIG03				P_TUMIG03				1	0	1	0	0
265157309	32116	Passeriformes	Turdidae	Hylocichla mustelina	NA	Breeding	2016	June	30	2016-06-30	SY	Male	L_CATMIN01	P_TUMIG03			L_CATMIN01	P_TUMIG03			2	0	1	1	1
92038203	32117	Passeriformes	Parulidae	Seiurus aurocapilla	NA	Breeding	2016	June	30	2016-06-30	ASY	Male	L_DUMCAR01				L_DUMCAR01				1	0	0	1	0
235110016	32118	Passeriformes	Parulidae	Seiurus aurocapilla	NA	Breeding	2016	June	30	2016-06-30	HY	Female	H_MAFUS02				H_MAFUS02				1	1	0	0	0
265157310	32119	Passeriformes	Cardinalidae	Cardinalis cardinalis	NA	Resident	2016	June	30	2016-06-30	AHY	Male	L_CARCAR05	P_PADOM11			L_CARCAR05	P_PADOM11			2	0	1	1	1
264173644	32120	Passeriformes	Mimidae	Dumetella carolinensis	NA	Breeding	2016	June	30	2016-06-30	SY	Male	H_MAFUS02				H_MAFUS02				1	1	0	0	0
265157311	32121	Passeriformes	Mimidae	Dumetella carolinensis	NA	Breeding	2016	June	30	2016-06-30	SY	Male									0	0	0	0	0
264173646	32122	Passeriformes	Mimidae	Dumetella carolinensis	NA	Breeding	2016	June	30	2016-06-30	HY	Female	H_MAFUS02				H_MAFUS02				1	1	0	0	0
244110588	32123	Passeriformes	Turdidae	Catharus fuscescens	NA	Breeding	2016	June	30	2016-06-30	ASY	Male	P_CATUST06				P_CATUST06				1	0	1	0	0
265157312	32124	Passeriformes	Mimidae	Dumetella carolinensis	NA	Breeding	2016	June	30	2016-06-30	SY	Male									0	0	0	0	0
266057152	32125	Passeriformes	Parulidae	Geothlypis trichas	NA	Breeding	2016	June	30	2016-06-30	SY	Male									0	0	0	0	0
60358985	32126	Passeriformes	Icteridae	Quiscalus quiscula	NA	Breeding	2016	June	30	2016-06-30	AHY	Male	L_DUMCAR01	L_CNEORN01			L_DUMCAR01	L_CNEORN01			2	0	0	1	1
265157313	32127	Passeriformes	Mimidae	Dumetella carolinensis	NA	Breeding	2016	June	30	2016-06-30	HY	Male									0	0	0	0	0
265157004	32128	Passeriformes	Mimidae	Dumetella carolinensis	NA	Breeding	2016	June	30	2016-06-30	U	Female	P_PADOM11	H_MAFUS02			P_PADOM11	H_MAFUS02			2	1	1	0	1
264173022	32129	Passeriformes	Mimidae	Dumetella carolinensis	NA	Breeding	2016	June	30	2016-06-30	ASY	Male	H_MAFUS02				H_MAFUS02				1	1	0	0	0
244110631	32130	Piciformes	Picidae	Picoides pubescens	NA	Resident	2016	June	30	2016-06-30	HY	Female									0	0	0	0	0
244110619	32131	Piciformes	Picidae	Picoides pubescens	NA	Resident	2016	June	30	2016-06-30	SY	Female									0	0	0	0	0
244110630	32132	Piciformes	Picidae	Picoides pubescens	NA	Resident	2016	June	30	2016-06-30	SY	Male	P_PADOM11				P_PADOM11				1	0	1	0	0
264172908	32133	Passeriformes	Mimidae	Dumetella carolinensis	NA	Breeding	2016	June	30	2016-06-30	ASY	Male	H_MAFUS02	P_PADOM11			H_MAFUS02	P_PADOM11			2	1	1	0	1
244110632	32134	Piciformes	Picidae	Picoides pubescens	NA	Resident	2016	June	30	2016-06-30	HY	Female									0	0	0	0	0
60358986	32135	Passeriformes	Corvidae	Cyanocitta cristata	NA	Breeding	2016	June	30	2016-06-30	SY	Female	H_CYACRI01	H_CYACRI02 (OQ503674)	L_CYACRI05		H_CYACRI01	H_CYACRI02 (OQ503674)	L_CYACRI05		3	1	0	1	1
60358987	32136	Passeriformes	Icteridae	Quiscalus quiscula	NA	Breeding	2016	June	30	2016-06-30	AHY	Female	L_CNEORN01				L_CNEORN01				1	0	0	1	0
266057153	32137	Passeriformes	Parulidae	Geothlypis trichas	NA	Breeding	2016	June	30	2016-06-30	SY	Female									0	0	0	0	0
266057115	32138	Passeriformes	Parulidae	Geothlypis trichas	NA	Breeding	2016	July	12	2016-07-12	ASY	Female	P_SEIAUR01				P_SEIAUR01				1	0	1	0	0
264173668	32139	Passeriformes	Cardinalidae	Cardinalis cardinalis	NA	Resident	2016	July	12	2016-07-12	HY	Female	P_PADOM11	L_DUMCAR01			P_PADOM11	L_DUMCAR01			2	0	1	1	1
265157314	32140	Passeriformes	Mimidae	Dumetella carolinensis	NA	Breeding	2016	July	12	2016-07-12	SY	Female	H_MAFUS02				H_MAFUS02				1	1	0	0	0
264173092	32141	Passeriformes	Mimidae	Dumetella carolinensis	NA	Breeding	2016	July	12	2016-07-12	ASY	Female	H_MAFUS02				H_MAFUS02				1	1	0	0	0
265157315	32142	Passeriformes	Turdidae	Hylocichla mustelina	NA	Breeding	2016	July	12	2016-07-12	HY	Female	L_CATMIN01				L_CATMIN01				1	0	0	1	0
244110633	32143	Passeriformes	Turdidae	Catharus fuscescens	NA	Breeding	2016	July	12	2016-07-12	SY	Male									0	0	0	0	0
264173026	32144	Passeriformes	Mimidae	Dumetella carolinensis	NA	Breeding	2016	July	12	2016-07-12	ASY	Male	P_PADOM11	H_MAFUS02			P_PADOM11	H_MAFUS02			2	1	1	0	1
235110017	32145	Passeriformes	Parulidae	Helmitheros vermivorum	NA	Passing	2016	July	12	2016-07-12	SY	Male									0	0	0	0	0
255102561	32146	Passeriformes	Turdidae	Catharus fuscescens	NA	Breeding	2016	July	12	2016-07-12	ASY	Male	P_TUMIG03				P_TUMIG03				1	0	1	0	0
265157316	32147	Passeriformes	Turdidae	Hylocichla mustelina	NA	Breeding	2016	July	12	2016-07-12	HY	Male	P_SEIAUR01	L_CATMIN01			P_SEIAUR01	L_CATMIN01			2	0	1	1	1
265157317	32148	Passeriformes	Turdidae	Hylocichla mustelina	NA	Breeding	2016	July	12	2016-07-12	HY	Female	L_CATMIN01				L_CATMIN01				1	0	0	1	0
265157318	32149	Passeriformes	Turdidae	Hylocichla mustelina	NA	Breeding	2016	July	12	2016-07-12	HY	Female									0	0	0	0	0
265157319	32150	Passeriformes	Mimidae	Dumetella carolinensis	NA	Breeding	2016	July	12	2016-07-12	ASY	Female	H_MAFUS02				H_MAFUS02				1	1	0	0	0
60358988	32151	Passeriformes	Corvidae	Cyanocitta cristata	NA	Breeding	2016	July	12	2016-07-12	SY	U	H_CYACRI01	H_CYACRI02 (OQ503674)			H_CYACRI01	H_CYACRI02 (OQ503674)			2	1	0	0	1
134293823	32152	Passeriformes	Turdidae	Turdus migratorius	NA	Breeding	2016	July	12	2016-07-12	HY	Male	P_LINN1				P_LINN1				1	0	1	0	0
264173038	32153	Passeriformes	Mimidae	Dumetella carolinensis	NA	Breeding	2016	July	12	2016-07-12	ASY	Female	H_MAFUS02				H_MAFUS02				1	1	0	0	0
265157320	32154	Passeriformes	Turdidae	Hylocichla mustelina	NA	Breeding	2016	July	12	2016-07-12	HY	Male	P_TUMIG03				P_TUMIG03				1	0	1	0	0
244110634	32155	Piciformes	Picidae	Picoides pubescens	NA	Resident	2016	July	12	2016-07-12	HY	Male									0	0	0	0	0
60358989	32156	Piciformes	Picidae	Colaptes auratus	NA	Breeding	2016	July	12	2016-07-12	HY	Female	H_MAFUS02				H_MAFUS02				1	1	0	0	0
266057154	32157	Passeriformes	Paridae	Poecile carolinensis	NA	Resident	2016	July	12	2016-07-12	SY	Male									0	0	0	0	0
265157321	32158	Passeriformes	Cardinalidae	Cardinalis cardinalis	NA	Resident	2016	July	12	2016-07-12	HY	Female	P_SEIAUR01	L_CARCAR05	H_SIAMEX01		P_SEIAUR01	L_CARCAR05	H_SIAMEX01		3	1	1	1	1
264173083	32159	Passeriformes	Cardinalidae	Cardinalis cardinalis	NA	Resident	2016	July	12	2016-07-12	AHY	Male	L_CARCAR05	L_DUMCAR01			L_CARCAR05	L_DUMCAR01			2	0	0	1	1
265157322	32160	Passeriformes	Mimidae	Dumetella carolinensis	NA	Breeding	2016	July	12	2016-07-12	SY	Male	P_PADOM11	H_MAFUS02			P_PADOM11	H_MAFUS02			2	1	1	0	1
134293824	32161	Passeriformes	Turdidae	Turdus migratorius	NA	Breeding	2016	July	12	2016-07-12	SY	Female	H_MAFUS02				H_MAFUS02				1	1	0	0	0
60358990	32162	Piciformes	Picidae	Colaptes auratus	NA	Breeding	2016	July	12	2016-07-12	HY	Male									0	0	0	0	0
265157323	32163	Passeriformes	Turdidae	Hylocichla mustelina	NA	Breeding	2016	July	19	2016-07-19	HY	Male									0	0	0	0	0
265157324	32164	Passeriformes	Mimidae	Dumetella carolinensis	NA	Breeding	2016	July	19	2016-07-19	HY	Male									0	0	0	0	0
265157325	32165	Passeriformes	Mimidae	Dumetella carolinensis	NA	Breeding	2016	July	19	2016-07-19	SY	Female									0	0	0	0	0
265157326	32166	Passeriformes	Turdidae	Hylocichla mustelina	NA	Breeding	2016	July	19	2016-07-19	HY	Male	P_SEIAUR01				P_SEIAUR01				1	0	1	0	0
265157327	32167	Passeriformes	Turdidae	Hylocichla mustelina	NA	Breeding	2016	July	19	2016-07-19	ASY	Male	P_TUMIG03				P_TUMIG03				1	0	1	0	0
244110635	32168	Passeriformes	Turdidae	Catharus fuscescens	NA	Breeding	2016	July	19	2016-07-19	ASY	Male	P_CATFUS21				P_CATUST05				1	0	1	0	0
265157328	32169	Passeriformes	Turdidae	Hylocichla mustelina	NA	Breeding	2016	July	19	2016-07-19	HY	Male									0	0	0	0	0
264173015	32170	Passeriformes	Turdidae	Hylocichla mustelina	NA	Breeding	2016	July	19	2016-07-19	ASY	Female	L_CATMIN01				L_CATMIN01				1	0	0	1	0
235110018	32171	Passeriformes	Parulidae	Seiurus aurocapilla	NA	Breeding	2016	July	19	2016-07-19	HY	Female									0	0	0	0	0
265157329	32172	Passeriformes	Turdidae	Hylocichla mustelina	NA	Breeding	2016	July	19	2016-07-19	SY	Female									0	0	0	0	0
256185888	32173	Passeriformes	Turdidae	Hylocichla mustelina	NA	Breeding	2016	July	19	2016-07-19	SY	Male	P_TUMIG03				P_TUMIG03				1	0	1	0	0
265157331	32174	Passeriformes	Turdidae	Hylocichla mustelina	NA	Breeding	2016	July	19	2016-07-19	HY	Female	P_SEIAUR01	H_SIAMEX01			P_SEIAUR01	H_SIAMEX01			2	1	1	0	1
265157332	32175	Passeriformes	Mimidae	Dumetella carolinensis	NA	Breeding	2016	July	19	2016-07-19	SY	Male									0	0	0	0	0
264172999	32176	Passeriformes	Cardinalidae	Cardinalis cardinalis	NA	Resident	2016	July	19	2016-07-19	SY	Male	L_DUMCAR01	H_SIAMEX01			L_DUMCAR01	H_SIAMEX01			2	1	0	1	1
264173058	32177	Passeriformes	Mimidae	Dumetella carolinensis	NA	Breeding	2016	July	19	2016-07-19	U	Male	H_MAFUS02				H_MAFUS02				1	1	0	0	0
266057155	32178	Passeriformes	Parulidae	Geothlypis trichas	NA	Breeding	2016	July	19	2016-07-19	HY	Female	H_SIAMEX01				H_SIAMEX01				1	1	0	0	0
265157014	32179	Passeriformes	Mimidae	Dumetella carolinensis	NA	Breeding	2016	July	19	2016-07-19	SY	Male	H_MAFUS02				H_MAFUS02				1	1	0	0	0
265157333	32180	Passeriformes	Turdidae	Hylocichla mustelina	NA	Breeding	2016	July	19	2016-07-19	SY	Female	P_TUMIG03				P_TUMIG03				1	0	1	0	0
60358991	32181	Piciformes	Picidae	Colaptes auratus	NA	Breeding	2016	July	19	2016-07-19	TY	Female									0	0	0	0	0
265157334	32182	Passeriformes	Turdidae	Hylocichla mustelina	NA	Breeding	2016	July	27	2016-07-27	HY	Female									0	0	0	0	0
265157335	32183	Passeriformes	Turdidae	Hylocichla mustelina	NA	Breeding	2016	July	27	2016-07-27	HY	Male									0	0	0	0	0
256185797	32184	Passeriformes	Mimidae	Dumetella carolinensis	NA	Breeding	2016	July	27	2016-07-27	ASY	Male	H_MAFUS02				H_MAFUS02				1	1	0	0	0
265157336	32185	Passeriformes	Turdidae	Hylocichla mustelina	NA	Breeding	2016	July	27	2016-07-27	HY	Male	L_CATUST09				L_CATUST09				1	0	0	1	0
264173078	32186	Passeriformes	Mimidae	Dumetella carolinensis	NA	Breeding	2016	July	27	2016-07-27	U	Female	H_MAFUS02				H_MAFUS02				1	1	0	0	0
256185452	32187	Passeriformes	Mimidae	Dumetella carolinensis	NA	Breeding	2016	July	27	2016-07-27	ASY	Male	H_MAFUS02				H_MAFUS02				1	1	0	0	0
265157337	32188	Passeriformes	Mimidae	Dumetella carolinensis	NA	Breeding	2016	July	27	2016-07-27	HY	Male	H_MAFUS02				H_MAFUS02				1	1	0	0	0
244110636	32189	Piciformes	Picidae	Picoides pubescens	NA	Resident	2016	July	27	2016-07-27	HY	Female	H_MAFUS02				H_MAFUS02				1	1	0	0	0
256185041	32190	Passeriformes	Mimidae	Dumetella carolinensis	NA	Breeding	2016	July	27	2016-07-27	ASY	Male									0	0	0	0	0
265157338	32191	Passeriformes	Turdidae	Hylocichla mustelina	NA	Breeding	2016	July	27	2016-07-27	AHY	Female									0	0	0	0	0
264173988	32192	Passeriformes	Turdidae	Hylocichla mustelina	NA	Breeding	2016	July	27	2016-07-27	SY	Male	P_TUMIG03				P_TUMIG03				1	0	1	0	0
265157339	32193	Passeriformes	Turdidae	Hylocichla mustelina	NA	Breeding	2016	July	27	2016-07-27	HY	Male									0	0	0	0	0
241168360	32194	Passeriformes	Mimidae	Dumetella carolinensis	NA	Breeding	2016	July	27	2016-07-27	ASY	Female	P_TUMIG03	H_MAFUS02			P_TUMIG03	H_MAFUS02			2	1	1	0	1
255102538	32195	Passeriformes	Turdidae	Catharus fuscescens	NA	Breeding	2016	July	27	2016-07-27	ASY	Female	L_CATMIN05				L_CATMIN05				1	0	0	1	0
256185910	32196	Passeriformes	Mimidae	Dumetella carolinensis	NA	Breeding	2016	July	27	2016-07-27	ASY	Male	P_PADOM11				P_PADOM11				1	0	1	0	0
244110637	32197	Passeriformes	Turdidae	Catharus fuscescens	NA	Breeding	2016	July	27	2016-07-27	HY	Male									0	0	0	0	0
265157340	32198	Passeriformes	Mimidae	Dumetella carolinensis	NA	Breeding	2016	July	27	2016-07-27	HY	Female	H_MAFUS02				H_MAFUS02				1	1	0	0	0
264173092	32199	Passeriformes	Mimidae	Dumetella carolinensis	NA	Breeding	2016	July	27	2016-07-27	ASY	Female	H_MAFUS02				H_MAFUS02				1	1	0	0	0
264173736	32200	Passeriformes	Mimidae	Dumetella carolinensis	NA	Breeding	2016	July	27	2016-07-27	HY	Male	H_MAFUS02				H_MAFUS02				1	1	0	0	0
265157041	32201	Passeriformes	Mimidae	Dumetella carolinensis	NA	Breeding	2016	July	27	2016-07-27	SY	Male	H_MAFUS02				H_MAFUS02				1	1	0	0	0
235110019	32202	Passeriformes	Parulidae	Helmitheros vermivorum	NA	Passing	2016	July	27	2016-07-27	AHY	Male									0	0	0	0	0
134293825	32203	Passeriformes	Turdidae	Turdus migratorius	NA	Breeding	2016	July	27	2016-07-27	SY	Male	P_TUMIG03				P_TUMIG03				1	0	1	0	0
265157087	32204	Passeriformes	Mimidae	Dumetella carolinensis	NA	Breeding_passing	2016	September	7	2016-09-07	HY	Female									0	0	0	0	0
265157054	32205	Passeriformes	Mimidae	Dumetella carolinensis	NA	Breeding_passing	2016	September	7	2016-09-07	HY	Male	P_TUMIG03				P_TUMIG03				1	0	1	0	0
265157089	32206	Passeriformes	Mimidae	Dumetella carolinensis	NA	Breeding_passing	2016	September	7	2016-09-07	HY	Male									0	0	0	0	0
265157088	32207	Passeriformes	Mimidae	Dumetella carolinensis	NA	Breeding_passing	2016	September	7	2016-09-07	HY	Female									0	0	0	0	0
265157082	32208	Passeriformes	Mimidae	Dumetella carolinensis	NA	Breeding_passing	2016	September	7	2016-09-07	HY	Female	P_PADOM11				P_PADOM11				1	0	1	0	0
265157074	32209	Passeriformes	Mimidae	Dumetella carolinensis	NA	Breeding_passing	2016	September	7	2016-09-07	HY	Male									0	0	0	0	0
265157090	32210	Passeriformes	Mimidae	Dumetella carolinensis	NA	Breeding_passing	2016	September	7	2016-09-07	HY	Male									0	0	0	0	0
275064788	32211	Passeriformes	Parulidae	Setophaga caerulescens	NA	Passing	2016	September	7	2016-09-07	HY	Female									0	0	0	0	0
265157092	32212	Passeriformes	Mimidae	Dumetella carolinensis	NA	Breeding_passing	2016	September	7	2016-09-07	HY	Male									0	0	0	0	0
265157091	32213	Passeriformes	Mimidae	Dumetella carolinensis	NA	Breeding_passing	2016	September	7	2016-09-07	HY	Male									0	0	0	0	0
271179354	32214	Passeriformes	Turdidae	Catharus ustulatus	NA	Passing	2016	September	7	2016-09-07	HY	Female	P_BT7	L_CATMIN02	L_CATMIN01	L_CATMIN05	P_BT7	L_CATMIN01	L_CATMIN05		4	0	1	1	1
275064789	32215	Passeriformes	Troglodytidae	Troglodytes aedon	NA	Breeding_passing	2016	September	7	2016-09-07	HY	Male	P_RWB01	P_BT7			P_RWB01	P_BT7			2	0	1	0	1
275064790	32216	Passeriformes	Parulidae	Geothlypis trichas	NA	Breeding_passing	2016	September	7	2016-09-07	AHY	Female									0	0	0	0	0
265157094	32217	Passeriformes	Mimidae	Dumetella carolinensis	NA	Breeding_passing	2016	September	7	2016-09-07	HY	Male									0	0	0	0	0
265157093	32218	Passeriformes	Mimidae	Dumetella carolinensis	NA	Breeding_passing	2016	September	7	2016-09-07	AHY	Female									0	0	0	0	0
265157095	32255	Passeriformes	Mimidae	Dumetella carolinensis	NA	Breeding_passing	2016	September	7	2016-09-07	HY	U									0	0	0	0	0
275064791	32256	Passeriformes	Parulidae	Geothlypis trichas	NA	Breeding_passing	2016	September	7	2016-09-07	HY	Male									0	0	0	0	0
265157302	32257	Passeriformes	Mimidae	Dumetella carolinensis	BP 2 earlier in year	Breeding	2016	September	7	2016-09-07	AHY	Female									0	0	0	0	0
265157097	32258	Passeriformes	Mimidae	Dumetella carolinensis	NA	Breeding_passing	2016	September	7	2016-09-07	HY	Female									0	0	0	0	0
265157098	32259	Passeriformes	Mimidae	Dumetella carolinensis	NA	Breeding_passing	2016	September	7	2016-09-07	HY	Male	P_PADOM11				P_PADOM11				1	0	1	0	0
275064792	32260	Passeriformes	Parulidae	Geothlypis trichas	Recorded in multiple years	Breeding	2016	September	7	2016-09-07	ASY	Male									0	0	0	0	0
271179355	32261	Passeriformes	Troglodytidae	Thryothorus ludovicianus	NA	Resident	2016	September	7	2016-09-07	HY	Female									0	0	0	0	0
265157066	32262	Passeriformes	Mimidae	Dumetella carolinensis	NA	Breeding_passing	2016	September	7	2016-09-07	HY	U									0	0	0	0	0
272044705	32263	Passeriformes	Paridae	Poecile carolinensis	NA	Resident	2016	September	7	2016-09-07	HY	Male	P_BAEBIC04				P_BAEBIC04				1	0	1	0	0
267038560	32264	Passeriformes	Parulidae	Setophaga ruticilla	NA	Breeding_passing	2016	September	7	2016-09-07	U	U									0	0	0	0	0
275064793	32265	Passeriformes	Parulidae	Geothlypis trichas	NA	Breeding_passing	2016	September	7	2016-09-07	AHY	U									0	0	0	0	0
271179356	32266	Passeriformes	Paridae	Baeolophus bicolor	NA	Resident	2016	September	7	2016-09-07	HY	Female	P_SEIAUR01				P_SEIAUR01				1	0	1	0	0
265157049	32267	Passeriformes	Mimidae	Dumetella carolinensis	NA	Breeding_passing	2016	September	7	2016-09-07	HY	U									0	0	0	0	0
265157099	32268	Passeriformes	Mimidae	Dumetella carolinensis	NA	Breeding_passing	2016	September	7	2016-09-07	HY	Female	H_MAFUS02				H_MAFUS02				1	1	0	0	0
259155701	32269	Passeriformes	Cardinalidae	Passerina cyanea	NA	Breeding_passing	2016	September	7	2016-09-07	HY	Male	P_SEIAUR01	P_PADOM11			P_SEIAUR01	P_PADOM11			2	0	1	0	1
266057151	32270	Passeriformes	Vireonidae	Vireo griseus	NA	Passing	2016	September	7	2016-09-07	SY	Male	P_PADOM11	H_MAFUS02			P_PADOM11	H_MAFUS02			2	1	1	0	1
275064794	32271	Passeriformes	Parulidae	Mniotilta varia	NA	Passing	2016	September	7	2016-09-07	HY	Female									0	0	0	0	0
275064808	32272	Passeriformes	Parulidae	Geothlypis trichas	NA	Breeding_passing	2016	September	13	2016-09-13	HY	U	L_CB1	L_CATUST09			L_CB1	L_CATUST09			2	0	0	1	1
275064807	32273	Passeriformes	Parulidae	Cardellina canadensis	NA	Passing	2016	September	13	2016-09-13	HY	Male	P_GEOTRI09				P_GEOTRI09				1	0	1	0	0
265157122	32274	Passeriformes	Mimidae	Dumetella carolinensis	NA	Breeding_passing	2016	September	13	2016-09-13	HY	Male	H_MAFUS02				H_MAFUS02				1	1	0	0	0
265157127	32275	Passeriformes	Mimidae	Dumetella carolinensis	NA	Breeding_passing	2016	September	13	2016-09-13	HY	Female	H_MAFUS02				H_MAFUS02				1	1	0	0	0
265157123	32276	Passeriformes	Mimidae	Dumetella carolinensis	NA	Breeding_passing	2016	September	13	2016-09-13	HY	Female	H_MAFUS02				H_MAFUS02				1	1	0	0	0
265157052	32277	Passeriformes	Mimidae	Dumetella carolinensis	NA	Breeding_passing	2016	September	13	2016-09-13	HY	Female									0	0	0	0	0
265157124	32278	Passeriformes	Mimidae	Dumetella carolinensis	NA	Breeding_passing	2016	September	13	2016-09-13	HY	Male	P_PADOM11	H_MAFUS02			P_PADOM11	H_MAFUS02			2	1	1	0	1
265157125	32279	Passeriformes	Mimidae	Dumetella carolinensis	NA	Breeding_passing	2016	September	13	2016-09-13	AHY	Male									0	0	0	0	0
271179364	32280	Passeriformes	Turdidae	Catharus ustulatus	NA	Passing	2016	September	13	2016-09-13	HY	Male	L_CATMIN05	L_CATUST09			L_CATMIN05	L_CATUST09			2	0	0	1	1
265157126	32281	Passeriformes	Mimidae	Dumetella carolinensis	NA	Breeding_passing	2016	September	13	2016-09-13	HY	Female	P_TUMIG03				P_TUMIG03				1	0	1	0	0
265157128	32282	Passeriformes	Mimidae	Dumetella carolinensis	NA	Breeding_passing	2016	September	13	2016-09-13	HY	U	H_MAFUS02				H_MAFUS02				1	1	0	0	0
265157129	32283	Passeriformes	Mimidae	Dumetella carolinensis	NA	Breeding_passing	2016	September	13	2016-09-13	HY	Male									0	0	0	0	0
271179365	32284	Passeriformes	Passerellidae	Melospiza melodia	NA	Breeding_passing	2016	September	13	2016-09-13	HY	U	P_SEIAUR01				P_SEIAUR01				1	0	1	0	0
271179366	32285	Passeriformes	Passerellidae	Melospiza melodia	NA	Breeding_passing	2016	September	13	2016-09-13	HY	U	P_PADOM11	P_SEIAUR01			P_PADOM11	P_SEIAUR01			2	0	1	0	1
265157130	32286	Passeriformes	Mimidae	Dumetella carolinensis	NA	Breeding_passing	2016	September	13	2016-09-13	HY	Male									0	0	0	0	0
265157132	32287	Passeriformes	Mimidae	Dumetella carolinensis	NA	Breeding_passing	2016	September	13	2016-09-13	U	Male	P_TUMIG03				P_TUMIG03				1	0	1	0	0
265157133	32288	Passeriformes	Mimidae	Dumetella carolinensis	NA	Breeding_passing	2016	September	13	2016-09-13	HY	Male	P_PADOM11	H_MAFUS02			P_PADOM11	H_MAFUS02			2	1	1	0	1
265157136	32289	Passeriformes	Mimidae	Dumetella carolinensis	NA	Breeding_passing	2016	September	13	2016-09-13	HY	U									0	0	0	0	0
265157138	32290	Passeriformes	Mimidae	Dumetella carolinensis	NA	Breeding_passing	2016	September	13	2016-09-13	HY	Male									0	0	0	0	0
267038562	32291	Passeriformes	Parulidae	Setophaga ruticilla	NA	Breeding_passing	2016	September	13	2016-09-13	U	Male									0	0	0	0	0
265157134	32292	Passeriformes	Mimidae	Dumetella carolinensis	NA	Breeding_passing	2016	September	13	2016-09-13	HY	Male									0	0	0	0	0
265157135	32293	Passeriformes	Mimidae	Dumetella carolinensis	NA	Breeding_passing	2016	September	13	2016-09-13	HY	Male	L_DUMCAR01				L_DUMCAR01				1	0	0	1	0
265157137	32294	Passeriformes	Mimidae	Dumetella carolinensis	NA	Breeding_passing	2016	September	13	2016-09-13	HY	Male									0	0	0	0	0
264173539	32295	Passeriformes	Mimidae	Dumetella carolinensis	Recorded in multiple years	Breeding	2016	September	13	2016-09-13	HY	Female	P_PADOM11				P_PADOM11				1	0	1	0	0
265157065	32296	Passeriformes	Mimidae	Dumetella carolinensis	NA	Breeding_passing	2016	September	13	2016-09-13	HY	Male	P_PADOM11				P_PADOM11				1	0	1	0	0
267038563	32297	Passeriformes	Parulidae	Setophaga ruticilla	NA	Breeding_passing	2016	September	13	2016-09-13	AHY	Female	L_CNEORN01	L_CB1			L_CNEORN01	L_CB1			2	0	0	1	1
271179367	32298	Passeriformes	Paridae	Baeolophus bicolor	NA	Resident	2016	September	13	2016-09-13	AHY	Female									0	0	0	0	0
265157139	32299	Passeriformes	Mimidae	Dumetella carolinensis	NA	Breeding_passing	2016	September	13	2016-09-13	HY	U	P_PADOM11				P_PADOM11				1	0	1	0	0
271179368	32300	Passeriformes	Turdidae	Catharus fuscescens	NA	Breeding_passing	2016	September	13	2016-09-13	AHY	Male	L_CATFUS18				L_HYLMUS02				1	0	0	1	0
191034802	32301	Passeriformes	Parulidae	Geothlypis trichas	Recorded in multiple years	Breeding	2016	September	13	2016-09-13	AHY	Male									0	0	0	0	0
265157066	32302	Passeriformes	Mimidae	Dumetella carolinensis	NA	Breeding_passing	2016	September	13	2016-09-13	HY	U	P_SEIAUR01	H_MAFUS02			P_SEIAUR01	H_MAFUS02			2	1	1	0	1
265157140	32303	Passeriformes	Mimidae	Dumetella carolinensis	NA	Breeding_passing	2016	September	13	2016-09-13	HY	Female									0	0	0	0	0
265157141	32304	Passeriformes	Mimidae	Dumetella carolinensis	NA	Breeding_passing	2016	September	13	2016-09-13	HY	Female									0	0	0	0	0
265157142	32305	Passeriformes	Mimidae	Dumetella carolinensis	NA	Breeding_passing	2016	September	13	2016-09-13	HY	Male									0	0	0	0	0
270030493	32306	Passeriformes	Parulidae	Geothlypis trichas	Recorded in multiple years	Breeding	2016	September	13	2016-09-13	ASY	Male									0	0	0	0	0
265157046	32307	Passeriformes	Mimidae	Dumetella carolinensis	NA	Breeding_passing	2016	September	13	2016-09-13	SY	Female									0	0	0	0	0
265157059	32308	Passeriformes	Mimidae	Dumetella carolinensis	NA	Breeding_passing	2016	September	13	2016-09-13	AHY	Male	H_MAFUS02				H_MAFUS02				1	1	0	0	0
265157143	32309	Passeriformes	Mimidae	Dumetella carolinensis	NA	Breeding_passing	2016	September	13	2016-09-13	HY	Male									0	0	0	0	0
267038564	32310	Passeriformes	Tyrannidae	Empidonax sp	NA	Passing	2016	September	13	2016-09-13	U	U									0	0	0	0	0
265157144	32311	Passeriformes	Mimidae	Dumetella carolinensis	NA	Breeding_passing	2016	September	13	2016-09-13	HY	Male									0	0	0	0	0
265157145	32312	Passeriformes	Mimidae	Dumetella carolinensis	NA	Breeding_passing	2016	September	13	2016-09-13	HY	Male									0	0	0	0	0
275064809	32313	Passeriformes	Paridae	Poecile carolinensis	NA	Resident	2016	September	13	2016-09-13	HY	Male									0	0	0	0	0
265157146	32314	Passeriformes	Mimidae	Dumetella carolinensis	NA	Breeding_passing	2016	September	13	2016-09-13	HY	Male	H_MAFUS02				H_MAFUS02				1	1	0	0	0
265157009	32315	Passeriformes	Turdidae	Hylocichla mustelina	Recorded in May of same year	Breeding	2016	September	20	2016-09-20	HY	Female	L_CATMIN01				L_CATMIN01				1	0	0	1	0
121317761	32316	Passeriformes	Mimidae	Toxostoma rufum	NA	Breeding_passing	2016	September	20	2016-09-20	HY	Male									0	0	0	0	0
265157193	32317	Passeriformes	Turdidae	Hylocichla mustelina	NA	Breeding_passing	2016	September	20	2016-09-20	AHY	Female									0	0	0	0	0
265157195	32318	Passeriformes	Mimidae	Dumetella carolinensis	NA	Breeding_passing	2016	September	20	2016-09-20	HY	Male	P_PADOM11				P_PADOM11				1	0	1	0	0
271179375	32319	Passeriformes	Passerellidae	Melospiza melodia	NA	Breeding_passing	2016	September	20	2016-09-20	HY	Male	P_SEIAUR01				P_SEIAUR01				1	0	1	0	0
265157194	32320	Passeriformes	Mimidae	Dumetella carolinensis	NA	Breeding_passing	2016	September	20	2016-09-20	AHY	Female	P_PADOM11				P_PADOM11				1	0	1	0	0
265157131	32321	Passeriformes	Mimidae	Dumetella carolinensis	NA	Breeding_passing	2016	September	20	2016-09-20	HY	Male									0	0	0	0	0
265157120	32322	Passeriformes	Mimidae	Dumetella carolinensis	NA	Breeding_passing	2016	September	20	2016-09-20	HY	Male	P_TUMIG03	L_CATMIN01			P_TUMIG03	L_CATMIN01			2	0	1	1	1
265157196	32323	Passeriformes	Mimidae	Dumetella carolinensis	NA	Breeding_passing	2016	September	20	2016-09-20	HY	Male									0	0	0	0	0
265157127	32324	Passeriformes	Mimidae	Dumetella carolinensis	NA	Breeding_passing	2016	September	20	2016-09-20	HY	Female									0	0	0	0	0
265157078	32325	Passeriformes	Mimidae	Dumetella carolinensis	NA	Breeding_passing	2016	September	20	2016-09-20	HY	Male									0	0	0	0	0
265157198	32326	Passeriformes	Mimidae	Dumetella carolinensis	NA	Breeding_passing	2016	September	20	2016-09-20	HY	Female	P_PADOM11				P_PADOM11				1	0	1	0	0
265157197	32327	Passeriformes	Mimidae	Dumetella carolinensis	NA	Breeding_passing	2016	September	20	2016-09-20	HY	Female	P_PADOM11				P_PADOM11				1	0	1	0	0
265157200	32328	Passeriformes	Mimidae	Dumetella carolinensis	NA	Breeding_passing	2016	September	20	2016-09-20	AHY	Male									0	0	0	0	0
265157080	32329	Passeriformes	Mimidae	Dumetella carolinensis	NA	Breeding_passing	2016	September	20	2016-09-20	U	Male									0	0	0	0	0
275064798	32330	Passeriformes	Parulidae	Geothlypis trichas	Recorded in multiple years	Breeding	2016	September	20	2016-09-20	AHY	Female	H_SIAMEX01				H_SIAMEX01				1	1	0	0	0
258119940	32331	Passeriformes	Passerellidae	Melospiza melodia	NA	Breeding_passing	2016	September	20	2016-09-20	AHY	U	P_WW3				P_WW3				1	0	1	0	0
265157098	32332	Passeriformes	Mimidae	Dumetella carolinensis	NA	Breeding_passing	2016	September	20	2016-09-20	HY	Male	P_PADOM11				P_PADOM11				1	0	1	0	0
265157095	32333	Passeriformes	Mimidae	Dumetella carolinensis	NA	Breeding_passing	2016	September	20	2016-09-20	HY	U									0	0	0	0	0
265157070	32334	Passeriformes	Mimidae	Dumetella carolinensis	NA	Breeding_passing	2016	September	20	2016-09-20	HY	Female									0	0	0	0	0
85295916	32335	Passeriformes	Passerellidae	Pipilo erythrophthalmus	Recorded in multiple years	Breeding	2016	September	20	2016-09-20	ASY	Male	P_SETCOR03	L_DUMCAR01			P_SETCOR03	L_DUMCAR01			2	0	1	1	1
271179379	32336	Passeriformes	Fringillidae	Haemorhous mexicanus	NA	Breeding_passing	2016	September	20	2016-09-20	AHY	Male	P_SEIAUR01				P_SEIAUR01				1	0	1	0	0
265157199	32337	Passeriformes	Mimidae	Dumetella carolinensis	NA	Breeding_passing	2016	September	20	2016-09-20	HY	Female									0	0	0	0	0
259155711	32338	Passeriformes	Cardinalidae	Passerina cyanea	NA	Breeding_passing	2016	September	20	2016-09-20	HY	Female									0	0	0	0	0
134293951	32339	Passeriformes	Turdidae	Turdus migratorius	NA	Breeding_passing	2016	September	20	2016-09-20	AHY	Female	P_SYAT05				P_SYAT05				1	0	1	0	0
275064855	32340	Passeriformes	Passerellidae	Spizella pusilla	NA	Breeding_passing	2016	September	20	2016-09-20	AHY	Female	P_PADOM11				P_PADOM11				1	0	1	0	0
121317745	32341	Piciformes	Picidae	Colaptes auratus	BP 4 in future year	Breeding	2016	September	20	2016-09-20	ATY	Female	H_MELSTR01				H_MELSTR01				1	1	0	0	0
265157115	32342	Passeriformes	Mimidae	Dumetella carolinensis	NA	Breeding_passing	2016	September	20	2016-09-20	HY	Female									0	0	0	0	0
271179380	32343	Passeriformes	Passerellidae	Melospiza melodia	NA	Breeding_passing	2016	September	20	2016-09-20	AHY	Female	P_SEIAUR01				P_SEIAUR01				1	0	1	0	0
265157201	32344	Passeriformes	Mimidae	Dumetella carolinensis	NA	Breeding_passing	2016	September	20	2016-09-20	HY	Female									0	0	0	0	0
265157202	32345	Passeriformes	Mimidae	Dumetella carolinensis	NA	Breeding_passing	2016	September	20	2016-09-20	HY	Male	P_PADOM11				P_PADOM11				1	0	1	0	0
134293952	32346	Passeriformes	Turdidae	Turdus migratorius	NA	Breeding_passing	2016	September	20	2016-09-20	HY	Female	P_SYAT05				P_SYAT05				1	0	1	0	0
275064856	32347	Passeriformes	Troglodytidae	Troglodytes aedon	NA	Breeding_passing	2016	September	20	2016-09-20	HY	Female									0	0	0	0	0
267038570	32348	Passeriformes	Tyrannidae	Empidonax sp	NA	Passing	2016	September	20	2016-09-20	HY	Female	P_BT7	P_GEOTRI09	P_SYAT05		P_BT7	P_GEOTRI09	P_SYAT05		3	0	1	0	1
265157101	32349	Passeriformes	Mimidae	Dumetella carolinensis	NA	Breeding_passing	2016	September	20	2016-09-20	HY	Female									0	0	0	0	0
265157203	32350	Passeriformes	Mimidae	Dumetella carolinensis	NA	Breeding_passing	2016	September	20	2016-09-20	HY	Male	H_MAFUS02	P_PADOM11			H_MAFUS02	P_PADOM11			2	1	1	0	1
265157126	32351	Passeriformes	Mimidae	Dumetella carolinensis	NA	Breeding_passing	2016	September	20	2016-09-20	HY	Female	P_TUMIG03				P_TUMIG03				1	0	1	0	0
134293953	32352	Passeriformes	Turdidae	Turdus migratorius	NA	Breeding_passing	2016	September	20	2016-09-20	HY	Female	P_LINN1	P_PADOM11			P_LINN1	P_PADOM11			2	0	1	0	1
134293954	32353	Passeriformes	Turdidae	Turdus migratorius	NA	Breeding_passing	2016	September	20	2016-09-20	HY	Male	L_TURMIG05	P_TUMIG03	P_SYAT05		L_TURMIG05	P_TUMIG03	P_SYAT05		3	0	1	1	1
275064858	32354	Passeriformes	Parulidae	Geothlypis trichas	NA	Breeding_passing	2016	September	20	2016-09-20	HY	Female	P_WW3				P_WW3				1	0	1	0	0
275064859	32355	Passeriformes	Fringillidae	Spinus tristis	NA	Breeding_passing	2016	September	20	2016-09-20	HY	Male									0	0	0	0	0
259155712	32356	Passeriformes	Cardinalidae	Passerina cyanea	NA	Breeding_passing	2016	September	20	2016-09-20	HY	Female									0	0	0	0	0
134293955	32357	Passeriformes	Turdidae	Turdus migratorius	NA	Breeding_passing	2016	September	20	2016-09-20	HY	Female									0	0	0	0	0
275064860	32358	Passeriformes	Passerellidae	Spizella passerina	NA	Breeding_passing	2016	September	20	2016-09-20	HY	Female									0	0	0	0	0
275064797	32359	Passeriformes	Troglodytidae	Troglodytes aedon	NA	Breeding_passing	2016	September	20	2016-09-20	HY	Female									0	0	0	0	0
275064861	32360	Passeriformes	Passerellidae	Spizella passerina	NA	Breeding_passing	2016	September	20	2016-09-20	AHY	Male	H_SPIPAS02				H_SPIPAS02				1	1	0	0	0
265157084	32361	Passeriformes	Mimidae	Dumetella carolinensis	NA	Breeding_passing	2016	September	20	2016-09-20	HY	Male	P_PADOM11				P_PADOM11				1	0	1	0	0
265157204	32362	Passeriformes	Mimidae	Dumetella carolinensis	NA	Breeding_passing	2016	September	20	2016-09-20	HY	Female	P_TUMIG03	L_DUMCAR01			P_TUMIG03	L_DUMCAR01			2	0	1	1	1
265157156	32363	Passeriformes	Mimidae	Dumetella carolinensis	NA	Breeding_passing	2016	September	20	2016-09-20	HY	Female									0	0	0	0	0
265157228	32364	Passeriformes	Mimidae	Dumetella carolinensis	NA	Breeding_passing	2016	September	28	2016-09-28	HY	Male									0	0	0	0	0
271179388	32365	Passeriformes	Turdidae	Catharus ustulatus	NA	Passing	2016	September	28	2016-09-28	HY	Female									0	0	0	0	0
265157231	32366	Passeriformes	Mimidae	Dumetella carolinensis	NA	Breeding_passing	2016	September	28	2016-09-28	HY	Male									0	0	0	0	0
265157230	32367	Passeriformes	Mimidae	Dumetella carolinensis	NA	Breeding_passing	2016	September	28	2016-09-28	HY	Female									0	0	0	0	0
265157229	32368	Passeriformes	Mimidae	Dumetella carolinensis	NA	Breeding_passing	2016	September	28	2016-09-28	HY	Male	P_GEOTRI09				P_GEOTRI09				1	0	1	0	0
265157225	32369	Passeriformes	Mimidae	Dumetella carolinensis	NA	Breeding_passing	2016	September	28	2016-09-28	HY	Male	H_MAFUS02				H_MAFUS02				1	1	0	0	0
275064880	32370	Passeriformes	Parulidae	Geothlypis trichas	NA	Breeding_passing	2016	September	28	2016-09-28	AHY	Male	P_GEOTRI01				P_GEOTRI01				1	0	1	0	0
275064881	32371	Passeriformes	Parulidae	Geothlypis trichas	NA	Breeding_passing	2016	September	28	2016-09-28	AHY	Female	P_WW3				P_WW3				1	0	1	0	0
265157233	32372	Passeriformes	Mimidae	Dumetella carolinensis	NA	Breeding_passing	2016	September	28	2016-09-28	HY	Male	P_GEOTRI09				P_GEOTRI09				1	0	1	0	0
134293936	32373	Piciformes	Picidae	Melanerpes carolinus	NA	Resident	2016	September	28	2016-09-28	ASY	Female									0	0	0	0	0
265157232	32374	Passeriformes	Mimidae	Dumetella carolinensis	NA	Breeding_passing	2016	September	28	2016-09-28	HY	Male									0	0	0	0	0
265157234	32375	Passeriformes	Mimidae	Dumetella carolinensis	NA	Breeding_passing	2016	September	28	2016-09-28	HY	Female	L_DUMCAR01				L_DUMCAR01				1	0	0	1	0
265157235	32376	Passeriformes	Mimidae	Dumetella carolinensis	Recorded in future years	Breeding	2016	September	28	2016-09-28	HY	Female									0	0	0	0	0
271179389	32377	Passeriformes	Turdidae	Catharus ustulatus	NA	Passing	2016	September	28	2016-09-28	HY	Female									0	0	0	0	0
265157236	32378	Passeriformes	Mimidae	Dumetella carolinensis	NA	Breeding_passing	2016	September	28	2016-09-28	HY	Male									0	0	0	0	0
271179390	32379	Passeriformes	Turdidae	Catharus ustulatus	NA	Passing	2016	September	28	2016-09-28	HY	Female	L_CATUST28				L_CATUST28				1	0	0	1	0
265157237	32380	Passeriformes	Mimidae	Dumetella carolinensis	NA	Breeding_passing	2016	September	28	2016-09-28	HY	Male									0	0	0	0	0
271179391	32381	Passeriformes	Turdidae	Catharus ustulatus	NA	Passing	2016	September	28	2016-09-28	HY	Male									0	0	0	0	0
275064883	32382	Passeriformes	Parulidae	Geothlypis trichas	NA	Breeding_passing	2016	September	28	2016-09-28	AHY	Male									0	0	0	0	0
267038573	32383	Passeriformes	Parulidae	Setophaga ruticilla	NA	Breeding_passing	2016	September	28	2016-09-28	AHY	Female	L_CB1	L_SETRUT01 (OQ503656)			L_CB1				2	0	0	1	1
267038574	32384	Passeriformes	Parulidae	Setophaga magnolia	NA	Passing	2016	September	28	2016-09-28	SY	Male	H_SPIPAS02				H_SPIPAS02				1	1	0	0	0
275064885	32385	Passeriformes	Parulidae	Mniotilta varia	NA	Passing	2016	September	28	2016-09-28	HY	Female									0	0	0	0	0
265157238	32386	Passeriformes	Mimidae	Dumetella carolinensis	NA	Breeding_passing	2016	September	28	2016-09-28	HY	Male									0	0	0	0	0
275064884	32387	Passeriformes	Parulidae	Mniotilta varia	NA	Passing	2016	September	28	2016-09-28	AHY	Male	P_GEOTRI09				P_GEOTRI09				1	0	1	0	0
275064887	32388	Passeriformes	Paridae	Poecile carolinensis	NA	Resident	2016	September	28	2016-09-28	HY	Female	P_BAEBIC04				P_BAEBIC04				1	0	1	0	0
275064886	32389	Passeriformes	Paridae	Poecile carolinensis	NA	Resident	2016	September	28	2016-09-28	AHY	Female									0	0	0	0	0
275064888	32390	Passeriformes	Paridae	Poecile carolinensis	NA	Resident	2016	September	28	2016-09-28	SY	Male									0	0	0	0	0
265157239	32391	Passeriformes	Mimidae	Dumetella carolinensis	NA	Breeding_passing	2016	September	28	2016-09-28	HY	Male	P_PADOM11				P_PADOM11				1	0	1	0	0
265157240	32392	Passeriformes	Mimidae	Dumetella carolinensis	NA	Breeding_passing	2016	September	28	2016-09-28	HY	Male	P_PADOM11	P_GEOTRI09			P_PADOM11	P_GEOTRI09			2	0	1	0	1
275064889	32393	Passeriformes	Parulidae	Geothlypis trichas	NA	Breeding_passing	2016	September	28	2016-09-28	HY	Male	P_GEOTRI09				P_GEOTRI09				1	0	1	0	0
275064839	32394	Passeriformes	Fringillidae	Spinus tristis	NA	Breeding_passing	2016	September	28	2016-09-28	HY	Male									0	0	0	0	0
275064890	32395	Passeriformes	Parulidae	Mniotilta varia	NA	Passing	2016	September	28	2016-09-28	AHY	Male									0	0	0	0	0
259155718	32396	Passeriformes	Passerellidae	Melospiza lincolnii	NA	Passing	2016	September	28	2016-09-28	HY	Male	H_DENCOR03				H_DENCOR03				1	1	0	0	0
275064892	32397	Passeriformes	Parulidae	Geothlypis trichas	NA	Breeding_passing	2016	September	28	2016-09-28	AHY	Male	P_GEOTRI01				P_GEOTRI01				1	0	1	0	0
275064893	32398	Passeriformes	Parulidae	Geothlypis trichas	NA	Breeding_passing	2016	September	28	2016-09-28	AHY	Female	P_GEOTRI01				P_GEOTRI01				1	0	1	0	0
275064891	32435	Passeriformes	Parulidae	Mniotilta varia	NA	Passing	2016	September	28	2016-09-28	AHY	Female	P_SEIAUR01	L_CB1			P_SEIAUR01	L_CB1			2	0	1	1	1
259155719	32436	Passeriformes	Parulidae	Seiurus aurocapilla	NA	Breeding_passing	2016	September	28	2016-09-28	HY	Female									0	0	0	0	0
265157241	32437	Passeriformes	Mimidae	Dumetella carolinensis	NA	Breeding_passing	2016	September	28	2016-09-28	HY	Female									0	0	0	0	0
271179392	32438	Passeriformes	Passerellidae	Zonotrichia albicollis	NA	Passing	2016	September	28	2016-09-28	HY	U	L_CB1	H_GYMSAL01			L_CB1	H_GYMSAL01			2	1	0	1	1
275064894	32439	Passeriformes	Passerellidae	Spizella passerina	NA	Breeding_passing	2016	September	28	2016-09-28	AHY	Male									0	0	0	0	0
265157145	32440	Passeriformes	Mimidae	Dumetella carolinensis	NA	Breeding_passing	2016	September	28	2016-09-28	HY	Male									0	0	0	0	0
271179393	32441	Passeriformes	Passerellidae	Melospiza melodia	NA	Breeding_passing	2016	September	28	2016-09-28	AHY	Female	P_SEIAUR01				P_SEIAUR01				1	0	1	0	0
275064895	32442	Passeriformes	Parulidae	Mniotilta varia	NA	Passing	2016	September	28	2016-09-28	HY	Female	L_CB1				L_CB1				1	0	0	1	0
265157242	32443	Passeriformes	Mimidae	Dumetella carolinensis	NA	Breeding_passing	2016	September	28	2016-09-28	AHY	Male									0	0	0	0	0
267038575	32444	Passeriformes	Regulidae	Regulus calendula	NA	Passing	2016	September	28	2016-09-28	U	Male									0	0	0	0	0
275064896	32445	Passeriformes	Parulidae	Geothlypis trichas	NA	Breeding_passing	2016	September	28	2016-09-28	HY	Female	P_GEOTRI09	L_CB1			P_GEOTRI09	L_CB1			2	0	1	1	1
275064897	32446	Passeriformes	Troglodytidae	Troglodytes aedon	NA	Breeding_passing	2016	October	4	2016-10-04	HY	Female									0	0	0	0	0
275064898	32447	Passeriformes	Parulidae	Geothlypis trichas	BP 3 in future year	Breeding	2016	October	4	2016-10-04	ASY	Female									0	0	0	0	0
267038576	32448	Passeriformes	Troglodytidae	Troglodytes hiemalis	NA	Passing	2016	October	4	2016-10-04	U	Male									0	0	0	0	0
275064899	32449	Passeriformes	Parulidae	Setophaga caerulescens	NA	Passing	2016	October	4	2016-10-04	HY	Female	P_GEOTRI09	L_CB1			P_GEOTRI09	L_CB1			2	0	1	1	1
259155720	32450	Passeriformes	Passerellidae	Melospiza georgiana	NA	Passing	2016	October	4	2016-10-04	AHY	Male	L_CATMIN05				L_CATMIN05				1	0	0	1	0
271179395	32451	Passeriformes	Turdidae	Catharus ustulatus	NA	Passing	2016	October	4	2016-10-04	HY	Male	P_BT7	P_SEIAUR01			P_BT7	P_SEIAUR01			2	0	1	0	1
271179394	32452	Passeriformes	Passerellidae	Zonotrichia albicollis	NA	Passing	2016	October	4	2016-10-04	HY	Male	L_TUMIG12	L_CB1			L_CB1				2	0	0	1	1
265157243	32453	Passeriformes	Mimidae	Dumetella carolinensis	NA	Breeding_passing	2016	October	4	2016-10-04	HY	Male	P_PADOM11	P_TUMIG03			P_PADOM11	P_TUMIG03			2	0	1	0	1
85295995	32454	Passeriformes	Corvidae	Cyanocitta cristata	Recorded in future years	Breeding	2016	October	4	2016-10-04	SY	Male	L_CYACRI04				L_CYACRI04				1	0	0	1	0
271179396	32455	Passeriformes	Turdidae	Catharus minimus	NA	Passing	2016	October	4	2016-10-04	HY	Male									0	0	0	0	0
267038578	32456	Passeriformes	Regulidae	Regulus calendula	NA	Passing	2016	October	4	2016-10-04	U	Female									0	0	0	0	0
267038579	32457	Passeriformes	Regulidae	Regulus calendula	NA	Passing	2016	October	4	2016-10-04	U	Female									0	0	0	0	0
267038577	32458	Passeriformes	Regulidae	Regulus calendula	NA	Passing	2016	October	4	2016-10-04	U	Male									0	0	0	0	0
271179397	32459	Passeriformes	Passerellidae	Melospiza melodia	NA	Breeding_passing	2016	October	4	2016-10-04	HY	Female									0	0	0	0	0
271179399	32460	Passeriformes	Turdidae	Catharus ustulatus	NA	Passing	2016	October	4	2016-10-04	HY	Female									0	0	0	0	0
271179398	32461	Passeriformes	Turdidae	Catharus ustulatus	NA	Passing	2016	October	4	2016-10-04	HY	Male	P_TUMIG03	L_CATMIN05			P_TUMIG03	L_CATMIN05			2	0	1	1	1
265157244	32462	Passeriformes	Mimidae	Dumetella carolinensis	NA	Breeding_passing	2016	October	4	2016-10-04	HY	Female									0	0	0	0	0
267038580	32463	Passeriformes	Parulidae	Oreothlypis ruficapilla	NA	Passing	2016	October	4	2016-10-04	U	Male	L_CNEORN01	L_CARCAN01			L_CNEORN01				2	0	0	1	1
275064900	32464	Passeriformes	Parulidae	Setophaga caerulescens	NA	Passing	2016	October	4	2016-10-04	HY	Female									0	0	0	0	0
271179400	32465	Passeriformes	Turdidae	Catharus minimus	NA	Passing	2016	October	4	2016-10-04	HY	Male									0	0	0	0	0
267038582	32466	Passeriformes	Regulidae	Regulus calendula	NA	Passing	2016	October	4	2016-10-04	U	Female									0	0	0	0	0
275064901	32467	Passeriformes	Parulidae	Setophaga caerulescens	NA	Passing	2016	October	4	2016-10-04	HY	Female									0	0	0	0	0
267038581	32468	Passeriformes	Parulidae	Oreothlypis peregrina	NA	Passing	2016	October	4	2016-10-04	HY	Male	L_CB1				L_CB1				1	0	0	1	0
271179402	32469	Passeriformes	Paridae	Baeolophus bicolor	NA	Resident	2016	October	4	2016-10-04	HY	Female									0	0	0	0	0
271179401	32470	Passeriformes	Passerellidae	Melospiza melodia	NA	Breeding_passing	2016	October	4	2016-10-04	HY	Female	P_SEIAUR01				P_SEIAUR01				1	0	1	0	0
275064823	32471	Passeriformes	Passerellidae	Spizella pusilla	NA	Breeding_passing	2016	October	4	2016-10-04	HY	Male	P_PADOM11				P_PADOM11				1	0	1	0	0
275064903	32472	Passeriformes	Passerellidae	Spizella passerina	NA	Breeding_passing	2016	October	4	2016-10-04	HY	Female	H_SPIPAS02				H_SPIPAS02				1	1	0	0	0
275064904	32473	Passeriformes	Parulidae	Setophaga caerulescens	NA	Passing	2016	October	4	2016-10-04	HY	Male	P_GEOTRI09				P_GEOTRI09				1	0	1	0	0
271179403	32474	Passeriformes	Passerellidae	Melospiza melodia	NA	Breeding_passing	2016	October	4	2016-10-04	HY	Male									0	0	0	0	0
271179404	32475	Passeriformes	Passerellidae	Zonotrichia albicollis	NA	Passing	2016	October	4	2016-10-04	HY	Male	L_CB1				L_CB1				1	0	0	1	0
271179367	32476	Passeriformes	Paridae	Baeolophus bicolor	NA	Resident	2016	October	4	2016-10-04	AHY	Female	P_BAEBIC04	L_BAEBIC07			P_BAEBIC04	L_BAEBIC07			2	0	1	1	1
258120275	32477	Passeriformes	Paridae	Baeolophus bicolor	NA	Resident	2016	October	4	2016-10-04	HY	Male	P_BAEBIC04				P_BAEBIC04				1	0	1	0	0
271179359	32478	Passeriformes	Passerellidae	Melospiza melodia	NA	Breeding_passing	2016	October	4	2016-10-04	HY	Male	P_SEIAUR01				P_SEIAUR01				1	0	1	0	0
271179406	32479	Passeriformes	Turdidae	Catharus minimus	NA	Passing	2016	October	4	2016-10-04	HY	Female	L_CATMIN05				L_CATMIN05				1	0	0	1	0
134293957	32480	Passeriformes	Turdidae	Turdus migratorius	NA	Breeding_passing	2016	October	4	2016-10-04	HY	Male									0	0	0	0	0
275064905	32481	Passeriformes	Parulidae	Setophaga caerulescens	NA	Passing	2016	October	4	2016-10-04	HY	Female	P_GEOTRI09				P_GEOTRI09				1	0	1	0	0
271179407	32482	Passeriformes	Turdidae	Catharus ustulatus	NA	Passing	2016	October	4	2016-10-04	HY	Male									0	0	0	0	0
275064906	32483	Passeriformes	Parulidae	Setophaga caerulescens	NA	Passing	2016	October	4	2016-10-04	HY	Female	L_GEOTRI13 (OQ503655)	L_CNEORN01	P_GEOTRI09		L_CB1	L_CNEORN01	P_GEOTRI09		3	0	1	1	1
271179432	32484	Passeriformes	Passerellidae	Zonotrichia albicollis	NA	Passing	2016	October	11	2016-10-11	HY	Female	L_CNEORN01	P_SEIAUR01			L_CNEORN01	P_SEIAUR01			2	0	1	1	1
271179433	32485	Passeriformes	Turdidae	Catharus ustulatus	NA	Passing	2016	October	11	2016-10-11	HY	Male									0	0	0	0	0
271179438	32486	Passeriformes	Passerellidae	Zonotrichia albicollis	NA	Passing	2016	October	11	2016-10-11	HY	Male	P_GEOTRI09	P_PADOM11			P_GEOTRI09	P_PADOM11			2	0	1	0	1
271179437	32487	Passeriformes	Passerellidae	Zonotrichia albicollis	NA	Passing	2016	October	11	2016-10-11	AHY	Female	H_GYMSAL01	L_CNEORN01			H_GYMSAL01	L_CNEORN01			2	1	0	1	1
271179435	32488	Passeriformes	Passerellidae	Zonotrichia albicollis	NA	Passing	2016	October	11	2016-10-11	HY	Male	P_GEOTRI09				P_GEOTRI09				1	0	1	0	0
271179434	32489	Passeriformes	Passerellidae	Zonotrichia albicollis	NA	Passing	2016	October	11	2016-10-11	AHY	Male	L_ZOLEU02	P_BT7	P_GEOTRI09		L_ZOLEU02	P_BT7	P_GEOTRI09		3	0	1	1	1
271179436	32490	Passeriformes	Passerellidae	Zonotrichia albicollis	NA	Passing	2016	October	11	2016-10-11	HY	Male	L_ZOLEU02	L_CB1			L_ZOLEU02	L_CB1			2	0	0	1	1
271179404	32491	Passeriformes	Passerellidae	Zonotrichia albicollis	NA	Passing	2016	October	11	2016-10-11	HY	Male	L_CB1	L_ZOLEU02			L_CB1	L_ZOLEU02			2	0	0	1	1
271179451	32492	Passeriformes	Passerellidae	Zonotrichia albicollis	NA	Passing	2016	October	11	2016-10-11	HY	Female									0	0	0	0	0
271179452	32493	Passeriformes	Passerellidae	Zonotrichia albicollis	NA	Passing	2016	October	11	2016-10-11	HY	Male	L_ZOLEU02				L_ZOLEU02				1	0	0	1	0
271179453	32494	Passeriformes	Turdidae	Catharus ustulatus	NA	Passing	2016	October	11	2016-10-11	HY	Female									0	0	0	0	0
271179454	32495	Passeriformes	Turdidae	Catharus guttatus	NA	Passing	2016	October	11	2016-10-11	HY	Male	P_BT7	L_CATMIN05			P_BT7	L_CATMIN05			2	0	1	1	1
271179450	32496	Passeriformes	Passerellidae	Zonotrichia albicollis	NA	Passing	2016	October	11	2016-10-11	HY	Female	H_DUNNO01	L_ZOLEU02	L_CB1		H_DUNNO01	L_ZOLEU02	L_CB1		3	1	0	1	1
271179443	32497	Passeriformes	Passerellidae	Zonotrichia albicollis	NA	Passing	2016	October	11	2016-10-11	HY	Female	L_ZOLEU02	H_SPIARB01			L_ZOLEU02	H_SPIARB01			2	1	0	1	1
134293959	32498	Passeriformes	Turdidae	Turdus migratorius	NA	Breeding_passing	2016	October	11	2016-10-11	HY	Female									0	0	0	0	0
271179447	32499	Passeriformes	Passerellidae	Zonotrichia albicollis	NA	Passing	2016	October	11	2016-10-11	HY	Male	L_CB1	H_GYMSAL01	P_ZONALB03 (OQ503666)	L_ZOLEU02	L_CB1	H_GYMSAL01	P_GEOTRI09	L_ZOLEU02	4	1	1	1	1
275064924	32500	Passeriformes	Parulidae	Setophaga palmarum	NA	Passing	2016	October	11	2016-10-11	U	Male	P_GEOTRI09	L_CB1	L_CNEORN01		P_GEOTRI09	L_CB1	L_CNEORN01		3	0	1	1	1
271179455	32501	Passeriformes	Passerellidae	Melospiza melodia	NA	Breeding_passing	2016	October	11	2016-10-11	HY	Female	P_TACTHA01				P_TACTHA01				1	0	1	0	0
271179456	32502	Passeriformes	Passerellidae	Zonotrichia albicollis	NA	Passing	2016	October	11	2016-10-11	HY	Female	L_CB1	L_ZOLEU02			L_CB1	L_ZOLEU02			1	0	0	1	1
134293962	32503	Passeriformes	Turdidae	Turdus migratorius	NA	Breeding_passing	2016	October	11	2016-10-11	HY	Male	P_TUMIG03				P_TUMIG03				1	0	1	0	0
134293961	32504	Passeriformes	Turdidae	Turdus migratorius	NA	Breeding_passing	2016	October	11	2016-10-11	HY	Female	P_SYAT05				P_SYAT05				1	0	1	0	0
271179458	32505	Passeriformes	Passerellidae	Zonotrichia albicollis	NA	Passing	2016	October	11	2016-10-11	U	Male	P_BT7	L_CB1	L_ZOLEU02		P_BT7	L_CB1	L_ZOLEU02		3	0	1	1	1
134293963	32506	Passeriformes	Turdidae	Turdus migratorius	NA	Breeding_passing	2016	October	11	2016-10-11	AHY	Male	P_TUMIG03				P_TUMIG03				1	0	1	0	0
271179459	32507	Passeriformes	Turdidae	Catharus ustulatus	NA	Passing	2016	October	11	2016-10-11	HY	Male	P_BT7				P_BT7				1	0	1	0	0
134293964	32508	Passeriformes	Turdidae	Turdus migratorius	NA	Breeding_passing	2016	October	11	2016-10-11	AHY	Male	P_SYAT05				P_SYAT05				1	0	1	0	0
134293965	32509	Passeriformes	Turdidae	Turdus migratorius	NA	Breeding_passing	2016	October	11	2016-10-11	HY	Male	P_SEIAUR01				P_SEIAUR01				1	0	1	0	0
134293966	32510	Passeriformes	Turdidae	Turdus migratorius	NA	Breeding_passing	2016	October	11	2016-10-11	AHY	Male	P_TUMIG03	P_SYAT05			P_TUMIG03	P_SYAT05			2	0	1	0	1
134293967	32511	Passeriformes	Turdidae	Turdus migratorius	NA	Breeding_passing	2016	October	11	2016-10-11	AHY	Female	P_SYAT05	P_TUMIG03			P_SYAT05	P_TUMIG03			2	0	1	0	1
134293974	32512	Passeriformes	Turdidae	Turdus migratorius	NA	Breeding_passing	2016	October	11	2016-10-11	AHY	Female	P_SYAT05				P_SYAT05				1	0	1	0	0
267038599	32513	Passeriformes	Regulidae	Regulus calendula	NA	Passing	2016	October	11	2016-10-11	HY	Female									0	0	0	0	0
259155728	32514	Passeriformes	Passerellidae	Melospiza georgiana	NA	Passing	2016	October	11	2016-10-11	HY	U	P_GEOTRI09				P_GEOTRI09				1	0	1	0	0
271179462	32515	Passeriformes	Turdidae	Catharus guttatus	NA	Passing	2016	October	11	2016-10-11	HY	Male	P_BT7				P_BT7				1	0	1	0	0
259155734	32516	Passeriformes	Passerellidae	Melospiza georgiana	NA	Passing	2016	October	11	2016-10-11	AHY	U	P_BT7	P_GEOTRI09			P_BT7	P_GEOTRI09			2	0	1	0	1
275064926	32517	Passeriformes	Parulidae	Geothlypis trichas	NA	Breeding_passing	2016	October	11	2016-10-11	HY	U									0	0	0	0	0
134293975	32518	Passeriformes	Turdidae	Turdus migratorius	NA	Breeding_passing	2016	October	11	2016-10-11	HY	U	P_LINN1				P_LINN1				1	0	1	0	0
259155732	32519	Passeriformes	Passerellidae	Melospiza georgiana	NA	Passing	2016	October	11	2016-10-11	HY	U	P_GEOTRI09				P_GEOTRI09				1	0	1	0	0
275064927	32520	Passeriformes	Fringillidae	Spinus tristis	NA	Breeding_passing	2016	October	11	2016-10-11	HY	Male									0	0	0	0	0
275064930	32521	Passeriformes	Parulidae	Setophaga palmarum	NA	Passing	2016	October	11	2016-10-11	AHY	Male	L_CB1				L_CB1				1	0	0	1	0
271179463	32522	Passeriformes	Sittidae	Sitta carolinensis	NA	Resident	2016	October	11	2016-10-11	HY	Male									0	0	0	0	0
275064928	32523	Passeriformes	Fringillidae	Spinus tristis	NA	Breeding_passing	2016	October	11	2016-10-11	AHY	Male									0	0	0	0	0
275064929	32524	Passeriformes	Fringillidae	Spinus tristis	NA	Breeding_passing	2016	October	11	2016-10-11	HY	Female									0	0	0	0	0
134293976	32525	Passeriformes	Turdidae	Turdus migratorius	NA	Breeding_passing	2016	October	11	2016-10-11	HY	Female	P_TUMIG03	P_SYAT05			P_TUMIG03	P_SYAT05			2	0	1	0	1
134293978	32526	Passeriformes	Turdidae	Turdus migratorius	NA	Breeding_passing	2016	October	11	2016-10-11	HY	Male									0	0	0	0	0
259155736	32527	Passeriformes	Passerellidae	Melospiza georgiana	NA	Passing	2016	October	11	2016-10-11	AHY	Male	L_DUMCAR01	P_GEOTRI09	H_DUNNO01		L_DUMCAR01	P_GEOTRI09	H_DUNNO01		3	1	1	1	1
271179464	32528	Passeriformes	Passerellidae	Zonotrichia albicollis	NA	Passing	2016	October	11	2016-10-11	U	Male	H_SPIARB01	L_CB1			H_SPIARB01	L_CB1			2	1	0	1	1
271179466	32529	Passeriformes	Passerellidae	Melospiza melodia	NA	Breeding_passing	2016	October	11	2016-10-11	HY	Male									0	0	0	0	0
275064931	32530	Passeriformes	Parulidae	Setophaga coronata	NA	Passing	2016	October	11	2016-10-11	HY	Male	L_CB1	H_PASILI01			L_CB1	H_PASILI01			2	1	0	1	1
271179465	32531	Passeriformes	Turdidae	Catharus ustulatus	NA	Passing	2016	October	11	2016-10-11	HY	Female	P_BT7	L_CATUST09	L_CATMIN01		P_BT7	L_CATUST09	L_CATMIN01		3	0	1	1	1
259155738	32532	Passeriformes	Passerellidae	Melospiza lincolnii	NA	Passing	2016	October	11	2016-10-11	AHY	Male	L_CNEORN01				L_CNEORN01				1	0	0	1	0
271179467	32533	Passeriformes	Fringillidae	Haemorhous mexicanus	NA	Breeding_passing	2016	October	11	2016-10-11	HY	Female	P_SEIAUR01				P_SEIAUR01				1	0	1	0	0
271179468	32534	Passeriformes	Passerellidae	Melospiza melodia	NA	Breeding_passing	2016	October	11	2016-10-11	HY	Female	P_GEOTRI09				P_GEOTRI09				1	0	1	0	0
265157259	32535	Passeriformes	Mimidae	Dumetella carolinensis	NA	Breeding_passing	2016	October	11	2016-10-11	HY	Female									0	0	0	0	0
134293979	32536	Passeriformes	Turdidae	Turdus migratorius	NA	Breeding_passing	2016	October	11	2016-10-11	HY	Male									0	0	0	0	0
271179469	32537	Passeriformes	Paridae	Baeolophus bicolor	NA	Resident	2016	October	11	2016-10-11	HY	Male									0	0	0	0	0
275064937	32538	Passeriformes	Parulidae	Setophaga caerulescens	NA	Passing	2016	October	18	2016-10-18	HY	Male									0	0	0	0	0
271179505	32539	Passeriformes	Passerellidae	Zonotrichia albicollis	NA	Passing	2016	October	18	2016-10-18	HY	Female	L_PERCAN01				L_PERCAN01				1	0	0	1	0
271179507	32540	Passeriformes	Turdidae	Catharus guttatus	NA	Passing	2016	October	18	2016-10-18	HY	Female	P_BT7				P_BT7				1	0	1	0	0
265157265	32541	Passeriformes	Cardinalidae	Cardinalis cardinalis	NA	Resident	2016	October	18	2016-10-18	HY	Male	H_SIAMEX01				H_SIAMEX01				1	1	0	0	0
259155749	32542	Passeriformes	Passerellidae	Melospiza georgiana	NA	Passing	2016	October	18	2016-10-18	HY	Male	L_CB1				L_CB1				1	0	0	1	0
271179503	32543	Passeriformes	Passerellidae	Zonotrichia albicollis	NA	Passing	2016	October	18	2016-10-18	AHY	Female	L_ZOLEU02				L_ZOLEU02				1	0	0	1	0
271179506	32544	Passeriformes	Passerellidae	Melospiza melodia	NA	Breeding_passing	2016	October	18	2016-10-18	AHY	Male	P_GEOTRI09				P_GEOTRI09				1	0	1	0	0
271179509	32545	Passeriformes	Passerellidae	Melospiza melodia	NA	Breeding_passing	2016	October	18	2016-10-18	HY	Female	H_DENCOR03				H_DENCOR03				1	1	0	0	0
271179510	32546	Passeriformes	Passerellidae	Zonotrichia albicollis	NA	Passing	2016	October	18	2016-10-18	AHY	Male	L_TUMIG12	L_CB1			L_CB1				2	0	0	1	1
275064938	32547	Passeriformes	Passerellidae	Spizella pusilla	NA	Breeding_passing	2016	October	18	2016-10-18	U	Female									0	0	0	0	0
271179512	32548	Passeriformes	Passerellidae	Zonotrichia albicollis	NA	Passing	2016	October	18	2016-10-18	AHY	Male	H_SPIARB01				H_SPIARB01				1	1	0	0	0
271179457	32549	Passeriformes	Passerellidae	Zonotrichia albicollis	NA	Passing	2016	October	18	2016-10-18	AHY	Male	H_GYMSAL01	L_CNEORN01	H_SPIARB01		H_GYMSAL01	L_CNEORN01	H_SPIARB01		3	1	0	1	1
271179511	32550	Passeriformes	Passerellidae	Zonotrichia albicollis	NA	Passing	2016	October	18	2016-10-18	AHY	Female	P_SEIAUR01	P_GEOTRI09			P_SEIAUR01	P_GEOTRI09			2	0	1	0	1
259155750	32551	Passeriformes	Passerellidae	Melospiza georgiana	NA	Passing	2016	October	18	2016-10-18	HY	Female	P_SEIAUR01				P_SEIAUR01				1	0	1	0	0
271179514	32552	Passeriformes	Passerellidae	Zonotrichia albicollis	NA	Passing	2016	October	18	2016-10-18	HY	Male	L_CNEORN01	L_DENCOR05			L_CNEORN01				2	0	0	1	1
271179515	32553	Passeriformes	Passerellidae	Melospiza melodia	NA	Breeding_passing	2016	October	18	2016-10-18	HY	Male	P_GEOTRI09	P_SEIAUR01			P_GEOTRI09	P_SEIAUR01			2	0	1	0	1
275064939	32554	Passeriformes	Parulidae	Setophaga coronata	NA	Passing	2016	October	18	2016-10-18	HY	Female									0	0	0	0	0
275064941	32555	Passeriformes	Parulidae	Setophaga striata	NA	Passing	2016	October	18	2016-10-18	HY	Male	L_CB1	L_SETSTR01			L_CB1	L_SETSTR01			2	0	0	1	1
275064940	32556	Passeriformes	Parulidae	Setophaga coronata	NA	Passing	2016	October	18	2016-10-18	HY	Male									0	0	0	0	0
259155752	32557	Passeriformes	Passerellidae	Melospiza georgiana	NA	Passing	2016	October	18	2016-10-18	AHY	Female	P_RWB01				P_RWB01				1	0	1	0	0
275064942	32558	Passeriformes	Parulidae	Setophaga palmarum	NA	Passing	2016	October	18	2016-10-18	AHY	Male	P_GEOTRI09				P_GEOTRI09				1	0	1	0	0
271179294	32559	Passeriformes	Passerellidae	Zonotrichia albicollis	NA	Passing	2016	October	18	2016-10-18	AHY	Male	L_CB1	P_GEOTRI09	H_SPIARB01		L_CB1	P_GEOTRI09	H_SPIARB01		3	1	1	1	1
271179516	32560	Passeriformes	Passerellidae	Melospiza melodia	NA	Breeding_passing	2016	October	18	2016-10-18	HY	Female	P_PADOM11				P_PADOM11				1	0	1	0	0
259155754	32561	Passeriformes	Passerellidae	Melospiza georgiana	NA	Passing	2016	October	18	2016-10-18	AHY	Male	L_CB1	P_PADOM11	P_SEIAUR01	P_BT7	L_CB1	P_PADOM11	P_SEIAUR01	P_BT7	4	0	1	1	1
271179517	32562	Passeriformes	Passerellidae	Melospiza melodia	NA	Breeding_passing	2016	October	18	2016-10-18	HY	Male	P_PADOM11	P_SEIAUR01			P_PADOM11	P_SEIAUR01			2	0	1	0	1
275064943	32563	Passeriformes	Parulidae	Mniotilta varia	NA	Passing	2016	October	18	2016-10-18	HY	Male	P_BT7	L_CB1			P_BT7	L_CB1			2	0	1	1	1
264173075	32564	Passeriformes	Cardinalidae	Cardinalis cardinalis	NA	Resident	2016	October	18	2016-10-18	HY	Female	P_PADOM11	L_DUMCAR01	P_SEIAUR01		P_PADOM11	L_DUMCAR01	P_SEIAUR01		3	0	1	1	1
268033625	32565	Passeriformes	Regulidae	Regulus calendula	NA	Passing	2016	October	18	2016-10-18	U	Male	L_CB1				L_CB1				1	0	0	1	0
265157266	32566	Passeriformes	Cardinalidae	Cardinalis cardinalis	NA	Resident	2016	October	18	2016-10-18	U	Male	P_SEIAUR01	P_PADOM11			P_SEIAUR01	P_PADOM11			2	0	1	0	0
275064944	32567	Passeriformes	Troglodytidae	Troglodytes aedon	NA	Breeding_passing	2016	October	18	2016-10-18	U	Female									0	0	0	0	0
271179519	32568	Passeriformes	Passerellidae	Melospiza melodia	NA	Breeding_passing	2016	October	18	2016-10-18	HY	Male	P_WW3	P_SEIAUR01			P_WW3	P_SEIAUR01			2	0	1	0	1
275064946	32569	Passeriformes	Parulidae	Setophaga caerulescens	NA	Passing	2016	October	18	2016-10-18	AHY	Male	P_GEOTRI09				P_GEOTRI09				1	0	1	0	0
275064947	32570	Passeriformes	Passerellidae	Spizella pusilla	NA	Breeding_passing	2016	October	18	2016-10-18	HY	Male	P_PADOM11				P_PADOM11				1	0	1	0	0
271179520	32571	Passeriformes	Passerellidae	Melospiza melodia	NA	Breeding_passing	2016	October	18	2016-10-18	AHY	Female	P_SEIAUR01				P_SEIAUR01				1	0	1	0	0
259155758	32572	Passeriformes	Passerellidae	Melospiza georgiana	NA	Passing	2016	October	25	2016-10-25	HY	Male	P_BT7	L_CB1	L_TUMIG12		P_BT7	L_CB1			3	0	1	1	1
259155759	32573	Passeriformes	Passerellidae	Melospiza georgiana	NA	Passing	2016	October	25	2016-10-25	HY	Female	L_CB1				L_CB1				1	0	0	1	0
271179559	32574	Passeriformes	Passerellidae	Zonotrichia albicollis	NA	Passing	2016	October	25	2016-10-25	AHY	Female	L_CB1				L_CB1				1	0	0	1	0
259155760	32575	Passeriformes	Passerellidae	Melospiza georgiana	NA	Passing	2016	October	25	2016-10-25	HY	Female	H_DUNNO01				H_DUNNO01				1	1	0	0	0
259155761	32576	Passeriformes	Passerellidae	Melospiza georgiana	NA	Passing	2016	October	25	2016-10-25	HY	Male	P_GEOTRI09				P_GEOTRI09				1	0	1	0	0
271179560	32577	Passeriformes	Passerellidae	Zonotrichia albicollis	NA	Passing	2016	October	25	2016-10-25	HY	Male									0	0	0	0	0
271179293	32578	Passeriformes	Passerellidae	Zonotrichia albicollis	NA	Passing	2016	October	25	2016-10-25	AHY	U	L_CB1	H_SPIARB01	H_DUNNO01		L_CB1	H_SPIARB01	H_DUNNO01		3	1	0	1	1
271179561	32615	Passeriformes	Passerellidae	Zonotrichia albicollis	NA	Passing	2016	October	25	2016-10-25	HY	Male	H_SPIARB01				H_SPIARB01				1	1	0	0	0
259155762	32616	Passeriformes	Passerellidae	Melospiza georgiana	NA	Passing	2016	October	25	2016-10-25	AHY	Male									0	0	0	0	0
271179519	32617	Passeriformes	Passerellidae	Melospiza melodia	NA	Breeding_passing	2016	October	25	2016-10-25	HY	Male	P_SEIAUR01				P_SEIAUR01				1	0	1	0	0
271179536	32618	Passeriformes	Passerellidae	Melospiza melodia	NA	Breeding_passing	2016	October	25	2016-10-25	HY	Male	H_DENCOR03				H_DENCOR03				1	1	0	0	0
271179562	32619	Passeriformes	Passerellidae	Zonotrichia albicollis	NA	Passing	2016	October	25	2016-10-25	HY	Male	L_CB1				L_CB1				1	0	0	1	0
275064959	32620	Passeriformes	Passerellidae	Spizella pusilla	NA	Breeding_passing	2016	October	25	2016-10-25	AHY	Female	P_GEOTRI09				P_GEOTRI09				1	0	1	0	0
275064938	32621	Passeriformes	Passerellidae	Spizella pusilla	NA	Breeding_passing	2016	October	25	2016-10-25	U	Male									0	0	0	0	0
275064961	32622	Passeriformes	Passerellidae	Spizella pusilla	NA	Breeding_passing	2016	October	25	2016-10-25	AHY	Female	P_PADOM11	P_GEOTRI09			P_PADOM11	P_GEOTRI09			2	0	1	0	1
275064960	32623	Passeriformes	Passerellidae	Spizella pusilla	NA	Breeding_passing	2016	October	25	2016-10-25	AHY	Male									0	0	0	0	0
271179564	32624	Passeriformes	Passerellidae	Zonotrichia albicollis	NA	Passing	2016	October	25	2016-10-25	HY	Male	P_GEOTRI09				P_GEOTRI09				1	0	1	0	0
258119940	32625	Passeriformes	Passerellidae	Melospiza melodia	NA	Breeding_passing	2016	October	25	2016-10-25	AHY	U	P_PADOM11				P_PADOM11				1	0	1	0	0
271179567	32626	Passeriformes	Passerellidae	Zonotrichia albicollis	NA	Passing	2016	October	25	2016-10-25	U	Male	L_CB1				L_CB1				1	0	0	1	0
264172693	32627	Passeriformes	Cardinalidae	Cardinalis cardinalis	NA	Resident	2016	October	25	2016-10-25	AHY	Female	P_PADOM11	L_DUMCAR01			P_PADOM11	L_DUMCAR01			2	0	1	1	1
271179578	32628	Passeriformes	Passerellidae	Zonotrichia albicollis	NA	Passing	2016	October	25	2016-10-25	HY	Female	L_CB1	L_ZOLEU02			L_CB1	L_ZOLEU02			2	0	0	1	1
271179581	32629	Passeriformes	Passerellidae	Zonotrichia albicollis	NA	Passing	2016	October	25	2016-10-25	HY	Male	P_GEOTRI09	L_CB1			P_GEOTRI09	L_CB1			2	0	1	1	1
271179579	32630	Passeriformes	Passerellidae	Zonotrichia albicollis	NA	Passing	2016	October	25	2016-10-25	HY	Female	P_GEOTRI09				P_GEOTRI09				1	0	1	0	0
271179580	32631	Passeriformes	Passerellidae	Melospiza melodia	NA	Breeding_passing	2016	October	25	2016-10-25	HY	Female	P_GEOTRI09				P_GEOTRI09				1	0	1	0	0
271179582	32632	Passeriformes	Passerellidae	Zonotrichia leucophrys	NA	Passing	2016	October	25	2016-10-25	HY	Female	L_CB1				L_CB1				1	0	0	1	0
271179521	32633	Passeriformes	Passerellidae	Melospiza melodia	NA	Breeding_passing	2016	October	25	2016-10-25	HY	Male	P_BT7	H_DUNNO01			P_BT7	H_DUNNO01			2	1	1	0	1
275064962	32634	Passeriformes	Passerellidae	Spizella pusilla	NA	Breeding_passing	2016	October	25	2016-10-25	HY	Male									0	0	0	0	0
271179583	32635	Passeriformes	Passerellidae	Melospiza melodia	NA	Breeding_passing	2016	October	25	2016-10-25	AHY	Female	L_DUMCAR01	P_MELMEL09 (OQ503667)			L_DUMCAR01	P_MELMEL09 (OQ503667)			2	0	1	1	1
271179584	32636	Passeriformes	Passerellidae	Melospiza melodia	NA	Breeding_passing	2016	October	25	2016-10-25	HY	Male	P_PADOM11				P_PADOM11				1	0	1	0	0
271179475	32637	Passeriformes	Troglodytidae	Thryothorus ludovicianus	NA	Resident	2016	October	25	2016-10-25	SY	Male									0	0	0	0	0
271179586	32638	Piciformes	Picidae	Picoides pubescens	NA	Resident	2016	October	25	2016-10-25	HY	Male									0	0	0	0	0
271179585	32639	Passeriformes	Passerellidae	Zonotrichia albicollis	NA	Passing	2016	October	25	2016-10-25	HY	Male	P_GEOTRI09				P_GEOTRI09				1	0	1	0	0
271179302	32640	Piciformes	Picidae	Picoides pubescens	NA	Resident	2016	October	25	2016-10-25	SY	Male									0	0	0	0	0
134293983	32641	Cuculiformes	Cuculidae	Coccyzus americanus	NA	Breeding_passing	2016	October	25	2016-10-25	HY	Female									0	0	0	0	0
272044666	32642	Passeriformes	Passerellidae	Spizella pusilla	Recorded in multiple years	Breeding	2016	October	25	2016-10-25	ASY	Male	P_PADOM11				P_PADOM11				1	0	1	0	0
259155763	32643	Passeriformes	Passerellidae	Melospiza georgiana	NA	Passing	2016	October	25	2016-10-25	HY	Male	P_GEOTRI09				P_GEOTRI09				1	0	1	0	0
271179587	32644	Passeriformes	Passerellidae	Zonotrichia albicollis	NA	Passing	2016	October	25	2016-10-25	HY	Male	L_CB1				L_CB1				1	0	0	1	0
271179588	32645	Passeriformes	Passerellidae	Melospiza melodia	NA	Breeding_passing	2016	October	25	2016-10-25	HY	Female	P_GEOTRI09				P_GEOTRI09				1	0	1	0	0
271179590	32646	Passeriformes	Passerellidae	Zonotrichia albicollis	NA	Passing	2016	October	25	2016-10-25	HY	U	L_CB1				L_CB1				1	0	0	1	0
271179591	32647	Passeriformes	Turdidae	Catharus guttatus	NA	Passing	2016	October	25	2016-10-25	HY	Female	P_TUMIG03				P_TUMIG03				1	0	1	0	0
271179592	32648	Passeriformes	Passerellidae	Zonotrichia albicollis	NA	Passing	2016	October	25	2016-10-25	HY	Female	L_CB1	P_BT7	H_DUNNO01		L_CB1	P_BT7	H_DUNNO01		3	1	1	1	1
271179594	32649	Passeriformes	Passerellidae	Melospiza melodia	NA	Breeding_passing	2016	October	25	2016-10-25	HY	Female	P_PADOM11				P_PADOM11				1	0	1	0	0
271179593	32650	Passeriformes	Passerellidae	Melospiza melodia	NA	Breeding_passing	2016	October	25	2016-10-25	HY	Male									0	0	0	0	0
271179595	32651	Passeriformes	Passerellidae	Melospiza melodia	NA	Breeding_passing	2016	October	25	2016-10-25	HY	Female									0	0	0	0	0
275064964	32652	Passeriformes	Parulidae	Setophaga palmarum	NA	Passing	2016	October	25	2016-10-25	HY	Male	P_GEOTRI09				P_GEOTRI09				1	0	1	0	0
275064963	32653	Passeriformes	Passerellidae	Spizella pusilla	NA	Breeding_passing	2016	October	25	2016-10-25	HY	Male	P_PADOM11				P_PADOM11				1	0	1	0	0
271179596	32654	Passeriformes	Passerellidae	Melospiza melodia	NA	Breeding_passing	2016	October	25	2016-10-25	HY	Male	P_BT7	P_GEOTRI09			P_BT7	P_GEOTRI09			2	0	1	0	1
271179058	32655	Passeriformes	Paridae	Baeolophus bicolor	NA	Resident	2016	October	25	2016-10-25	HY	Male	P_BAEBIC04				P_BAEBIC04				1	0	1	0	0
134293984	32656	Passeriformes	Turdidae	Turdus migratorius	NA	Breeding_passing	2016	October	25	2016-10-25	HY	Male	P_SYAT05				P_SYAT05				1	0	1	0	0
275064966	32657	Passeriformes	Parulidae	Setophaga palmarum	NA	Passing	2016	October	25	2016-10-25	HY	Male	P_GEOTRI09				P_GEOTRI09				1	0	1	0	0
275064967	32658	Passeriformes	Parulidae	Setophaga palmarum	NA	Passing	2016	October	25	2016-10-25	HY	Male	P_GEOTRI09	L_CB1			P_GEOTRI09	L_CB1			2	0	1	1	1
271179598	32659	Passeriformes	Passerellidae	Zonotrichia albicollis	NA	Passing	2016	October	25	2016-10-25	AHY	Female	P_GEOTRI09				P_GEOTRI09				1	0	1	0	0
275064968	32660	Passeriformes	Parulidae	Setophaga palmarum	NA	Passing	2016	October	25	2016-10-25	HY	Female	P_GEOTRI09				P_GEOTRI09				1	0	1	0	0
275064969	32661	Passeriformes	Passerellidae	Spizella pusilla	NA	Breeding_passing	2016	November	1	2016-11-01	HY	Female									0	0	0	0	0
271179599	32662	Passeriformes	Passerellidae	Zonotrichia albicollis	NA	Passing	2016	November	1	2016-11-01	AHY	Male									0	0	0	0	0
265157267	32663	Passeriformes	Cardinalidae	Cardinalis cardinalis	NA	Resident	2016	November	1	2016-11-01	U	Male									0	0	0	0	0
271179600	32664	Passeriformes	Passerellidae	Zonotrichia albicollis	NA	Passing	2016	November	1	2016-11-01	HY	Male									0	0	0	0	0
271179601	32665	Passeriformes	Passerellidae	Zonotrichia albicollis	NA	Passing	2016	November	1	2016-11-01	HY	Male									0	0	0	0	0
265157268	32666	Passeriformes	Cardinalidae	Cardinalis cardinalis	NA	Resident	2016	November	1	2016-11-01	HY	Male									0	0	0	0	0
271179602	32667	Passeriformes	Passerellidae	Melospiza melodia	NA	Breeding_passing	2016	November	1	2016-11-01	HY	Male									0	0	0	0	0
271179603	32668	Passeriformes	Passerellidae	Zonotrichia albicollis	NA	Passing	2016	November	1	2016-11-01	HY	Male									0	0	0	0	0
271179604	32669	Passeriformes	Passerellidae	Melospiza melodia	NA	Breeding_passing	2016	November	1	2016-11-01	HY	Female	P_PADOM11				P_PADOM11				1	0	1	0	0
271179381	32670	Passeriformes	Passerellidae	Melospiza melodia	NA	Breeding_passing	2016	November	1	2016-11-01	HY	Female	P_WW3				P_WW3				1	0	1	0	0
264173956	32671	Passeriformes	Cardinalidae	Cardinalis cardinalis	NA	Resident	2016	November	1	2016-11-01	U	Male	P_PADOM11	H_SIAMEX01			P_PADOM11	H_SIAMEX01			2	1	1	0	1
275064971	32672	Passeriformes	Passerellidae	Junco hyemalis	NA	Passing	2016	November	1	2016-11-01	HY	Female									0	0	0	0	0
271179606	32673	Passeriformes	Passerellidae	Zonotrichia albicollis	NA	Passing	2016	November	1	2016-11-01	HY	Male	L_CB1				L_CB1				1	0	0	1	0
271179610	32674	Passeriformes	Passerellidae	Melospiza melodia	NA	Breeding_passing	2016	November	1	2016-11-01	HY	Female	P_GEOTRI09				P_GEOTRI09				1	0	1	0	0
271179609	32675	Passeriformes	Turdidae	Catharus guttatus	NA	Passing	2016	November	1	2016-11-01	HY	Female	P_BT7				P_BT7				1	0	1	0	0
271179608	32676	Passeriformes	Passerellidae	Zonotrichia albicollis	NA	Passing	2016	November	1	2016-11-01	HY	Female	L_CB1	L_ZONALB38			L_CB1				2	0	0	1	1
271179611	32677	Passeriformes	Turdidae	Catharus guttatus	NA	Passing	2016	November	1	2016-11-01	HY	Male	P_BT7	L_CATMIN01	L_CATMIN05		P_BT7	L_CATMIN01	L_CATMIN05		3	0	1	1	1
259155765	32678	Passeriformes	Passerellidae	Melospiza georgiana	NA	Passing	2016	November	1	2016-11-01	HY	Male	P_GEOTRI09				P_GEOTRI09				1	0	1	0	0
134293985	32679	Passeriformes	Turdidae	Turdus migratorius	NA	Breeding_passing	2016	November	1	2016-11-01	HY	Male	P_SYAT05				P_SYAT05				1	0	1	0	0
134293986	32680	Passeriformes	Turdidae	Turdus migratorius	NA	Breeding_passing	2016	November	1	2016-11-01	HY	Female	P_SYAT05				P_SYAT05				1	0	1	0	0
134293987	32681	Passeriformes	Turdidae	Turdus migratorius	NA	Breeding_passing	2016	November	1	2016-11-01	HY	Female	P_TUMIG03				P_TUMIG03				1	0	1	0	0
271179612	32682	Passeriformes	Passerellidae	Zonotrichia albicollis	NA	Passing	2016	November	1	2016-11-01	HY	Male									0	0	0	0	0
271179613	32683	Passeriformes	Turdidae	Catharus guttatus	NA	Passing	2016	November	1	2016-11-01	HY	Male	P_BT7				P_BT7				1	0	1	0	0
271179614	32684	Passeriformes	Turdidae	Catharus guttatus	NA	Passing	2016	November	1	2016-11-01	HY	Female	P_BT7				P_BT7				1	0	1	0	0
265157269	32685	Passeriformes	Cardinalidae	Cardinalis cardinalis	NA	Resident	2016	November	1	2016-11-01	U	Male	P_PADOM11				P_PADOM11				1	0	1	0	0
271179615	32686	Passeriformes	Passerellidae	Zonotrichia albicollis	NA	Passing	2016	November	1	2016-11-01	AHY	Male	P_GEOTRI09	H_GYMSAL01			P_GEOTRI09	H_GYMSAL01			2	1	1	0	1
271179616	32687	Passeriformes	Passerellidae	Zonotrichia albicollis	NA	Passing	2016	November	1	2016-11-01	HY	Female	L_ZOLEU02				L_ZOLEU02				1	0	0	1	0
271179617	32688	Passeriformes	Passerellidae	Zonotrichia albicollis	NA	Passing	2016	November	1	2016-11-01	AHY	Male	L_ZOLEU02				L_ZOLEU02				1	0	0	1	0
271179618	32689	Passeriformes	Passerellidae	Zonotrichia albicollis	NA	Passing	2016	November	1	2016-11-01	HY	Male	L_ZOLEU02				L_ZOLEU02				1	0	0	1	0
271179619	32690	Passeriformes	Passerellidae	Zonotrichia albicollis	NA	Passing	2016	November	1	2016-11-01	HY	Male									0	0	0	0	0
271179620	32691	Passeriformes	Troglodytidae	Thryothorus ludovicianus	NA	Resident	2016	November	1	2016-11-01	U	Male									0	0	0	0	0
259155764	32692	Passeriformes	Passerellidae	Melospiza georgiana	NA	Passing	2016	November	1	2016-11-01	HY	Male	P_BT7				P_BT7				1	0	1	0	0
271179055	32693	Passeriformes	Passerellidae	Zonotrichia albicollis	NA	Passing	2016	November	1	2016-11-01	AHY	Female									0	0	0	0	0
271179378	32694	Passeriformes	Passerellidae	Melospiza melodia	NA	Breeding_passing	2016	November	1	2016-11-01	HY	Female									0	0	0	0	0
271179621	32695	Passeriformes	Passerellidae	Zonotrichia albicollis	NA	Passing	2016	November	1	2016-11-01	HY	Male	L_CB1				L_CB1				1	0	0	1	0
268033673	32696	Passeriformes	Regulidae	Regulus calendula	NA	Passing	2016	November	1	2016-11-01	AHY	Male									0	0	0	0	0
271179622	32697	Passeriformes	Fringillidae	Haemorhous mexicanus	NA	Breeding_passing	2016	November	1	2016-11-01	HY	Male									0	0	0	0	0
268033676	32698	Passeriformes	Certhiidae	Certhia americana	NA	Passing	2016	November	1	2016-11-01	U	Female									0	0	0	0	0
259155766	32699	Passeriformes	Passerellidae	Melospiza georgiana	NA	Passing	2016	November	1	2016-11-01	HY	Male									0	0	0	0	0
275064973	32700	Passeriformes	Paridae	Poecile carolinensis	NA	Resident	2016	November	1	2016-11-01	HY	Male									0	0	0	0	0
271179623	32701	Passeriformes	Passerellidae	Zonotrichia albicollis	NA	Passing	2016	November	1	2016-11-01	HY	Male	H_GYMSAL01	L_CB1			H_GYMSAL01	L_CB1			2	1	0	1	1
272044614	32702	Passeriformes	Paridae	Poecile carolinensis	NA	Resident	2016	November	1	2016-11-01	SY	Female									0	0	0	0	0
271179624	32703	Passeriformes	Fringillidae	Haemorhous mexicanus	NA	Breeding_passing	2016	November	1	2016-11-01	AHY	Male	P_PADOM11				P_PADOM11				1	0	1	0	0
275064974	32704	Passeriformes	Passerellidae	Spizella passerina	NA	Breeding_passing	2016	November	1	2016-11-01	HY	Female									0	0	0	0	0
271179625	32705	Passeriformes	Fringillidae	Haemorhous mexicanus	NA	Breeding_passing	2016	November	1	2016-11-01	HY	Male	P_GEOTRI09				P_GEOTRI09				1	0	1	0	0
271179626	32706	Passeriformes	Fringillidae	Haemorhous mexicanus	NA	Breeding_passing	2016	November	1	2016-11-01	HY	Female	P_PADOM11				P_PADOM11				1	0	1	0	0
275064975	32707	Passeriformes	Fringillidae	Spinus tristis	NA	Breeding_passing	2016	November	1	2016-11-01	HY	Female									0	0	0	0	0
271179629	32708	Passeriformes	Fringillidae	Haemorhous mexicanus	NA	Breeding_passing	2016	November	1	2016-11-01	AHY	Male									0	0	0	0	0
271179573	32709	Passeriformes	Passerellidae	Melospiza melodia	NA	Breeding_passing	2016	November	1	2016-11-01	HY	Female	P_GEOTRI09				P_GEOTRI09				1	0	1	0	0
271179627	32710	Passeriformes	Paridae	Baeolophus bicolor	NA	Resident	2016	November	1	2016-11-01	AHY	Male	P_BAEBIC04				P_BAEBIC04				1	0	1	0	0
271179628	32711	Passeriformes	Passerellidae	Melospiza melodia	NA	Breeding_passing	2016	November	1	2016-11-01	HY	Male	P_BT7	P_GEOTRI09			P_BT7	P_GEOTRI09			2	0	1	0	1
271179630	32712	Passeriformes	Passerellidae	Melospiza melodia	NA	Breeding_passing	2016	November	1	2016-11-01	HY	Male									0	0	0	0	0
275064977	32713	Passeriformes	Passerellidae	Junco hyemalis	NA	Passing	2016	November	1	2016-11-01	AHY	Female	L_ZOLEU02				L_ZOLEU02				1	0	0	1	0
271179584	32714	Passeriformes	Passerellidae	Melospiza melodia	NA	Breeding_passing	2016	November	1	2016-11-01	HY	Male	P_PADOM11				P_PADOM11				1	0	1	0	0
275064978	32715	Passeriformes	Passerellidae	Spizella passerina	NA	Breeding_passing	2016	November	1	2016-11-01	HY	Male	P_SEIAUR01				P_SEIAUR01				1	0	1	0	0
271179997	33607	Passeriformes	Passerellidae	Zonotrichia albicollis	NA	Passing	2018	April	26	2018-04-26	SY	Male	P_GEOTRI09	P_BT7	L_CNEORN01	H_GYMSAL01	P_GEOTRI09	P_BT7	L_CNEORN01	H_GYMSAL01	4	1	1	1	1
1392-94143	33608	Passeriformes	Turdidae	Turdus migratorius	NA	Breeding_passing	2018	April	26	2018-04-26	SY	Male	P_TUMIG03	L_CATMIN01			P_TUMIG03	L_CATMIN01			2	0	1	1	1
284020515	33609	Passeriformes	Paridae	Poecile carolinensis	NA	Resident	2018	April	26	2018-04-26	ASY	Female									0	0	0	0	0
271179980	34049	Passeriformes	Passerellidae	Melospiza melodia	NA	Breeding_passing	2018	April	12	2018-04-12	SY	Female	P_PADOM11				P_PADOM11				1	0	1	0	0
265158682	34050	Passeriformes	Cardinalidae	Cardinalis cardinalis	NA	Resident	2018	April	12	2018-04-12	AHY	U	P_PADOM11	P_SEIAUR01			P_PADOM11	P_SEIAUR01			2	0	1	0	1
271179981	34051	Passeriformes	Passerellidae	Melospiza melodia	NA	Breeding_passing	2018	April	12	2018-04-12	SY	U	P_SEIAUR01				P_SEIAUR01				1	0	1	0	0
134293937	34052	Passeriformes	Turdidae	Turdus migratorius	BP noted	Breeding	2018	April	12	2018-04-12	ASY	Female	P_TUMIG03				P_TUMIG03				1	0	1	0	0
271179811	34053	Passeriformes	Paridae	Baeolophus bicolor	NA	Resident	2018	April	12	2018-04-12	SY	Female	P_BAEBIC04				P_BAEBIC04				1	0	1	0	0
271179983	34054	Passeriformes	Passerellidae	Melospiza melodia	NA	Breeding_passing	2018	April	12	2018-04-12	SY	U	P_SEIAUR01				P_SEIAUR01				1	0	1	0	0
275065195	34055	Passeriformes	Fringillidae	Spinus tristis	NA	Breeding_passing	2018	April	12	2018-04-12	ASY	U									0	0	0	0	0
272044705	34056	Passeriformes	Paridae	Poecile carolinensis	NA	Resident	2018	April	12	2018-04-12	HY	Female									0	0	0	0	0
275065196	34057	Passeriformes	Passerellidae	Junco hyemalis	NA	Passing	2018	April	12	2018-04-12	ASY	U	P_BT7	H_GYMSAL01			P_BT7	H_GYMSAL01			2	1	1	0	1
275065197	34058	Passeriformes	Passerellidae	Junco hyemalis	NA	Passing	2018	April	12	2018-04-12	SY	Female	L_ZOLEU02	P_SEIAUR01			L_ZOLEU02	P_SEIAUR01			2	0	1	1	1
271179984	34059	Passeriformes	Passerellidae	Melospiza melodia	NA	Breeding_passing	2018	April	12	2018-04-12	AHY	Female	P_SEIAUR01	P_PADOM11	P_BT7		P_SEIAUR01	P_PADOM11	P_BT7		3	0	1	0	1
275064820	34060	Passeriformes	Paridae	Poecile carolinensis	NA	Resident	2018	April	12	2018-04-12	AHY	U	P_BAEBIC04	P_TUMIG03			P_BAEBIC04	P_TUMIG03			2	0	1	0	1
271179259	34061	Passeriformes	Passerellidae	Zonotrichia albicollis	NA	Passing	2018	April	12	2018-04-12	ASY	Female	P_BT7	H_SPIARB01	L_CB1	L_CNEORN01	P_BT7	H_SPIARB01	L_CB1	L_CNEORN01	4	1	1	1	1
275065199	34062	Passeriformes	Fringillidae	Spinus tristis	NA	Breeding_passing	2018	April	12	2018-04-12	ASY	U									0	0	0	0	0
275065011	34063	Passeriformes	Fringillidae	Spinus tristis	NA	Breeding_passing	2018	April	12	2018-04-12	ASY	Male									0	0	0	0	0
275065120	34064	Passeriformes	Paridae	Poecile carolinensis	NA	Resident	2018	April	12	2018-04-12	ASY	U	P_PADOM11	H_SIAMEX01			P_PADOM11	H_SIAMEX01			2	1	1	0	1
265158583	34065	Passeriformes	Cardinalidae	Cardinalis cardinalis	NA	Resident	2018	April	12	2018-04-12	AHY	U	H_SIAMEX01				H_SIAMEX01				1	1	0	0	0
275065110	34066	Passeriformes	Paridae	Poecile carolinensis	NA	Resident	2018	April	12	2018-04-12	HY	Female									0	0	0	0	0
271179377	34067	Passeriformes	Passerellidae	Melospiza melodia	Recorded in multiple years	Breeding	2018	April	12	2018-04-12	SY	Female	P_SEIAUR01	P_PADOM11	H_SIAMEX01		P_SEIAUR01	P_PADOM11	H_SIAMEX01		3	1	1	0	1
275065200	34068	Passeriformes	Passerellidae	Junco hyemalis	NA	Passing	2018	April	12	2018-04-12	SY	Female	L_ZOLEU02				L_ZOLEU02				1	0	0	1	0
284020502	34069	Passeriformes	Passerellidae	Junco hyemalis	NA	Passing	2018	April	12	2018-04-12	SY	Female									0	0	0	0	0
284020501	34070	Passeriformes	Passerellidae	Spizella passerina	NA	Breeding_passing	2018	April	12	2018-04-12	AHY	Female	L_SETSTR01				L_SETSTR01				1	0	0	1	0
1342-94147	34071	Passeriformes	Turdidae	Turdus migratorius	NA	Breeding_passing	2018	April	12	2018-04-12	SY	Female									0	0	0	0	0
2840-20507	34072	Passeriformes	Paridae	Poecile carolinensis	NA	Resident	2018	April	12	2018-04-12	SY	Female									0	0	0	0	0
2840-20508	34073	Passeriformes	Paridae	Poecile carolinensis	NA	Resident	2018	April	12	2018-04-12	AHY	Male									0	0	0	0	0
265158685	34074	Passeriformes	Cardinalidae	Cardinalis cardinalis	NA	Resident	2018	April	18	2018-04-18	AHY	Male									0	0	0	0	0
1213-17769	34075	Piciformes	Picidae	Colaptes auratus	BP 4 later in season	Breeding	2018	April	18	2018-04-18	TY	Female	H_SIAMEX01	P_SEIAUR01			H_SIAMEX01	P_SEIAUR01			2	1	1	0	1
275065101	34076	Passeriformes	Passerellidae	Spizella pusilla	Recorded in multiple years	Breeding	2018	April	18	2018-04-18	HY	U	P_PADOM11	H_SIAMEX01			P_PADOM11	H_SIAMEX01			2	1	1	0	1
265158684	34077	Passeriformes	Cardinalidae	Cardinalis cardinalis	NA	Resident	2018	April	18	2018-04-18	AHY	U	H_SIAMEX01				H_SIAMEX01				1	1	0	0	0
271179996	34078	Passeriformes	Passerellidae	Zonotrichia albicollis	NA	Passing	2018	April	26	2018-04-26	SY	U	P_GEOTRI09				P_GEOTRI09				1	0	1	0	0
275065005	34079	Passeriformes	Paridae	Poecile carolinensis	NA	Resident	2018	April	26	2018-04-26	AHY	U	L_BAEBIC07				L_BAEBIC07				1	0	0	1	0
284020514	34080	Passeriformes	Paridae	Poecile carolinensis	NA	Resident	2018	April	26	2018-04-26	SY	Male									0	0	0	0	0
271179987	34081	Passeriformes	Paridae	Baeolophus bicolor	NA	Resident	2018	April	26	2018-04-26	SY	Male									0	0	0	0	0
265158687	34082	Passeriformes	Icteridae	Agelaius phoeniceus	NA	Breeding_passing	2018	April	26	2018-04-26	SY	U									0	0	0	0	0
265158697	33610	Passeriformes	Mimidae	Dumetella carolinensis	NA	Breeding_passing	2018	May	2	2018-05-02	ASY	Female	P_PADOM11				P_PADOM11				1	0	1	0	0
271143406	33611	Passeriformes	Passerellidae	Melospiza melodia	NA	Breeding_passing	2018	May	2	2018-05-02	SY	Female	P_SEIAUR01	P_PADOM11			P_SEIAUR01	P_PADOM11			2	0	1	0	1
265158698	33612	Passeriformes	Mimidae	Dumetella carolinensis	NA	Breeding_passing	2018	May	2	2018-05-02	ASY	Female									0	0	0	0	0
265158699	33613	Passeriformes	Mimidae	Dumetella carolinensis	NA	Breeding_passing	2018	May	2	2018-05-02	SY	Male	P_PADOM11				P_PADOM11				1	0	1	0	0
265158700	33614	Passeriformes	Cardinalidae	Cardinalis cardinalis	NA	Resident	2018	May	2	2018-05-02	AHY	Female	H_SIAMEX01				H_SIAMEX01				1	1	0	0	0
265158701	33615	Passeriformes	Mimidae	Dumetella carolinensis	NA	Breeding_passing	2018	May	2	2018-05-02	ASY	Male	H_MAFUS02				H_MAFUS02				1	1	0	0	0
256142449	33616	Passeriformes	Mimidae	Dumetella carolinensis	BP 3 later in season	Breeding	2018	May	2	2018-05-02	ASY	Female									0	0	0	0	0
271179681	33617	Passeriformes	Sittidae	Sitta carolinensis	NA	Resident	2018	May	2	2018-05-02	ASY	Male									0	0	0	0	0
265158703	33618	Passeriformes	Mimidae	Dumetella carolinensis	NA	Breeding_passing	2018	May	2	2018-05-02	ASY	Female									0	0	0	0	0
265158607	33619	Passeriformes	Cardinalidae	Cardinalis cardinalis	NA	Resident	2018	May	2	2018-05-02	U	U	H_SIAMEX01	H_DENCOR03	L_DUMCAR01		H_SIAMEX01	H_DENCOR03	L_DUMCAR01		3	1	0	1	1
265158705	33620	Passeriformes	Mimidae	Dumetella carolinensis	NA	Breeding_passing	2018	May	2	2018-05-02	ASY	Female	H_MAFUS02				H_MAFUS02				1	1	0	0	0
271179302	33621	Piciformes	Picidae	Picoides pubescens	NA	Resident	2018	May	2	2018-05-02	SY	Male									0	0	0	0	0
265158707	33622	Passeriformes	Mimidae	Dumetella carolinensis	NA	Breeding_passing	2018	May	2	2018-05-02	ASY	Female	H_MAFUS02				H_MAFUS02				1	1	0	0	0
265158707	33623	Passeriformes	Cardinalidae	Cardinalis cardinalis	NA	Resident	2018	May	2	2018-05-02	ASY	Female	H_SIAMEX01				H_SIAMEX01				1	1	0	0	0
277143408	33625	Passeriformes	Passerellidae	Zonotrichia albicollis	NA	Passing	2018	May	2	2018-05-02	SY	Female	H_GYMSAL01	P_GEOTRI09			H_GYMSAL01	P_GEOTRI09			2	1	1	0	1
265158709	33626	Passeriformes	Mimidae	Dumetella carolinensis	NA	Breeding_passing	2018	May	2	2018-05-02	ASY	Male									0	0	0	0	0
265158710	33627	Passeriformes	Mimidae	Dumetella carolinensis	NA	Breeding_passing	2018	May	2	2018-05-02	ASY	Male	P_PADOM11				P_PADOM11				1	0	1	0	0
265158711	33628	Passeriformes	Cardinalidae	Cardinalis cardinalis	NA	Resident	2018	May	2	2018-05-02	AHY	Female	P_PADOM11	H_SIAMEX01			P_PADOM11	H_SIAMEX01			2	1	1	0	1
255102587	33629	Passeriformes	Turdidae	Catharus fuscescens	CP 3 later in season	Breeding	2018	May	9	2018-05-09	AHY	Male									0	0	0	0	0
271179740	33630	Passeriformes	Turdidae	Catharus fuscescens	BP 3 later in season	Breeding	2018	May	9	2018-05-09	AHY	Female									0	0	0	0	0
1342-94155	33631	Passeriformes	Turdidae	Turdus migratorius	BP 1	Breeding	2018	May	9	2018-05-09	SY	Male									0	0	0	0	0
265158734	33632	Passeriformes	Mimidae	Dumetella carolinensis	NA	Breeding_passing	2018	May	9	2018-05-09	ASY	Female	P_GEOTRI09	P_PADOM11			P_GEOTRI09	P_PADOM11			2	0	1	0	1
265158735	33633	Passeriformes	Turdidae	Hylocichla mustelina	NA	Breeding_passing	2018	May	9	2018-05-09	SY	Female	P_TUMIG03				P_TUMIG03				1	0	1	0	0
265158739	33635	Passeriformes	Mimidae	Dumetella carolinensis	NA	Breeding_passing	2018	May	9	2018-05-09	SY	Female									0	0	0	0	0
256185928	33636	Passeriformes	Mimidae	Dumetella carolinensis	NA	Breeding_passing	2018	May	9	2018-05-09	ASY	Male	H_MAFUS02				H_MAFUS02				1	1	0	0	0
265158740	33637	Passeriformes	Mimidae	Dumetella carolinensis	NA	Breeding_passing	2018	May	9	2018-05-09	SY	Male									0	0	0	0	0
265158741	33638	Passeriformes	Mimidae	Dumetella carolinensis	NA	Breeding_passing	2018	May	9	2018-05-09	ASY	Male									0	0	0	0	0
265158742	33639	Passeriformes	Mimidae	Dumetella carolinensis	NA	Breeding_passing	2018	May	9	2018-05-09	SY	U	P_GEOTRI09				P_GEOTRI09				1	0	1	0	0
265158745	33640	Piciformes	Picidae	Leuconotopicus villosus	NA	Resident	2018	May	9	2018-05-09	SY	U									0	0	0	0	0
256142449	34083	Passeriformes	Mimidae	Dumetella carolinensis	BP 3 later in season	Breeding	2018	May	9	2018-05-09	ASY	Female	H_MAFUS02				H_MAFUS02				1	1	0	0	0
277143468	34084	Passeriformes	Turdidae	Catharus ustulatus	NA	Passing	2018	September	26	2018-09-26	HY	U	P_TUMIG03				P_TUMIG03				1	0	1	0	0
277143439	34085	Passeriformes	Passerellidae	Melospiza melodia	NA	Breeding_passing	2018	September	26	2018-09-26	HY	U	P_MELMEL08 (OQ503669)	P_PADOM11			P_SEIAUR01	P_PADOM11			2	0	1	0	1
265158866	34086	Passeriformes	Mimidae	Dumetella carolinensis	NA	Breeding_passing	2018	September	26	2018-09-26	HY	Female	H_MAFUS02				H_MAFUS02				1	1	0	0	0
265158868	34087	Passeriformes	Mimidae	Dumetella carolinensis	NA	Breeding_passing	2018	September	26	2018-09-26	HY	Male	H_MAFUS02				H_MAFUS02				1	1	0	0	0
265158869	34088	Passeriformes	Mimidae	Dumetella carolinensis	NA	Breeding_passing	2018	September	26	2018-09-26	HY	Female									0	0	0	0	0
265158870	34089	Passeriformes	Mimidae	Dumetella carolinensis	NA	Breeding_passing	2018	September	26	2018-09-26	HY	Female	P_PADOM11	H_MAFUS02			P_PADOM11	H_MAFUS02			2	1	1	0	1
265158872	34090	Passeriformes	Mimidae	Dumetella carolinensis	NA	Breeding_passing	2018	September	26	2018-09-26	HY	Male	H_MAFUS02				H_MAFUS02				1	1	0	0	0
265158873	34091	Passeriformes	Mimidae	Dumetella carolinensis	NA	Breeding_passing	2018	September	26	2018-09-26	HY	Female	P_TUMIG03				P_TUMIG03				1	0	1	0	0
265158874	34092	Passeriformes	Mimidae	Dumetella carolinensis	NA	Breeding_passing	2018	September	26	2018-09-26	HY	Male	P_PADOM11				P_PADOM11				1	0	1	0	0
265158877	34095	Passeriformes	Mimidae	Dumetella carolinensis	NA	Breeding_passing	2018	September	26	2018-09-26	HY	Male									0	0	0	0	0
265158899	34096	Passeriformes	Mimidae	Dumetella carolinensis	NA	Breeding_passing	2018	September	26	2018-09-26	HY	Male									0	0	0	0	0
265158900	34097	Passeriformes	Cardinalidae	Cardinalis cardinalis	NA	Resident	2018	September	26	2018-09-26	HY	Male	P_TUMIG03				P_TUMIG03				1	0	1	0	0
134294171	34098	Passeriformes	Turdidae	Turdus migratorius	NA	Breeding_passing	2018	September	26	2018-09-26	AHY	Female	P_PADOM11	P_TUMIG03			P_PADOM11	P_TUMIG03			2	0	1	0	1
265158783	34099	Passeriformes	Mimidae	Dumetella carolinensis	NA	Breeding_passing	2018	September	26	2018-09-26	HY	Male	P_SEIAUR01				P_SEIAUR01				1	0	1	0	0
277143483	34100	Passeriformes	Passerellidae	Melospiza melodia	NA	Breeding_passing	2018	September	26	2018-09-26	HY	Male	P_LINN1				P_LINN1				1	0	1	0	0
134294172	34101	Passeriformes	Turdidae	Turdus migratorius	NA	Breeding_passing	2018	September	26	2018-09-26	AHY	Male	P_TUMIG03				P_TUMIG03				1	0	1	0	0
273142302	34102	Passeriformes	Turdidae	Hylocichla mustelina	NA	Breeding_passing	2018	September	26	2018-09-26	HY	Male	P_TUMIG03	L_DUMCAR01			P_TUMIG03	L_DUMCAR01			2	0	1	1	1
273142301	34103	Passeriformes	Mimidae	Dumetella carolinensis	NA	Breeding_passing	2018	September	26	2018-09-26	HY	Female	P_TUMIG03	L_DUMCAR01			P_TUMIG03	L_DUMCAR01			2	0	1	1	1
271179787	34104	Passeriformes	Troglodytidae	Thryothorus ludovicianus	NA	Resident	2018	September	26	2018-09-26	HY	Male	P_SETCOR03				P_SETCOR03				1	0	1	0	0
277143478	34105	Passeriformes	Passerellidae	Melospiza melodia	NA	Breeding_passing	2018	September	26	2018-09-26	HY	Male	H_MELMEL07 (OQ503676)	L_GEOTRI13 (OQ503655)			H_MELMEL07 (OQ503676)	L_CB1			2	1	0	1	1
277143486	34106	Passeriformes	Fringillidae	Haemorhous mexicanus	NA	Breeding_passing	2018	September	26	2018-09-26	HY	Male	P_PADOM11				P_PADOM11				1	0	1	0	0
273142326	34107	Passeriformes	Cardinalidae	Cardinalis cardinalis	NA	Resident	2018	October	10	2018-10-10	AHY	Male	P_PADOM11	L_DUMCAR01			P_PADOM11	L_DUMCAR01			2	0	1	1	1
265158695	34108	Passeriformes	Cardinalidae	Cardinalis cardinalis	NA	Resident	2018	October	10	2018-10-10	AHY	Male	P_SEIAUR01	P_PADOM11			P_SEIAUR01	P_PADOM11			2	0	1	0	1
277143514	34109	Passeriformes	Passerellidae	Melospiza melodia	NA	Breeding_passing	2018	October	10	2018-10-10	HY	Male									0	0	0	0	0
259155897	34110	Passeriformes	Passerellidae	Passerculus sandwichensis	NA	Passing	2018	October	10	2018-10-10	HY	Female	L_DUMCAR01				L_DUMCAR01				1	0	0	1	0
273142327	34111	Passeriformes	Mimidae	Dumetella carolinensis	NA	Breeding_passing	2018	October	10	2018-10-10	AHY	Female									0	0	0	0	0
277143516	34112	Passeriformes	Turdidae	Catharus minimus	NA	Passing	2018	October	10	2018-10-10	HY	Female									0	0	0	0	0
277143515	34113	Passeriformes	Passerellidae	Zonotrichia albicollis	NA	Passing	2018	October	10	2018-10-10	AHY	Female	H_GYMSAL01				H_GYMSAL01				1	1	0	0	0
277143518	34114	Passeriformes	Turdidae	Catharus minimus	NA	Passing	2018	October	10	2018-10-10	HY	Male	L_CATMIN01	L_HYLMUS02	L_CATMIN05		L_CATMIN01	L_HYLMUS02	L_CATMIN05		3	0	0	1	1
285027080	34115	Passeriformes	Parulidae	Geothlypis trichas	NA	Breeding_passing	2018	October	10	2018-10-10	HY	Female									0	0	0	0	0
273142328	34116	Passeriformes	Mimidae	Dumetella carolinensis	NA	Breeding_passing	2018	October	10	2018-10-10	HY	Male	P_PADOM11				P_PADOM11				1	0	1	0	0
277143520	35067	Passeriformes	Passerellidae	Melospiza melodia	NA	Breeding_passing	2018	October	10	2018-10-10	HY	Female	P_PADOM11				P_PADOM11				1	0	1	0	0
277143519	35068	Passeriformes	Passerellidae	Zonotrichia albicollis	NA	Passing	2018	October	10	2018-10-10	AHY	U	P_GEOTRI09				P_GEOTRI09				1	0	1	0	0
277143521	35069	Passeriformes	Passerellidae	Zonotrichia albicollis	NA	Passing	2018	October	10	2018-10-10	U	U	P_SEIAUR01	L_DUMCAR01			P_SEIAUR01	L_DUMCAR01			2	0	1	1	1
277143522	35070	Passeriformes	Turdidae	Catharus ustulatus	NA	Passing	2018	October	10	2018-10-10	HY	Female									0	0	0	0	0
277143523	35071	Passeriformes	Turdidae	Catharus ustulatus	NA	Passing	2018	October	10	2018-10-10	HY	Male	P_TUMIG03	P_BT7			P_TUMIG03	P_BT7			2	0	1	0	1
273142329	35072	Passeriformes	Mimidae	Dumetella carolinensis	NA	Breeding_passing	2018	October	10	2018-10-10	HY	Female	P_LINN1				P_LINN1				1	0	1	0	0
273142330	35073	Passeriformes	Mimidae	Dumetella carolinensis	NA	Breeding_passing	2018	October	10	2018-10-10	HY	Male	P_GEOTRI09				P_GEOTRI09				1	0	1	0	0
277143526	35074	Passeriformes	Passerellidae	Zonotrichia albicollis	NA	Passing	2018	October	10	2018-10-10	HY	U									0	0	0	0	0
277143525	35075	Passeriformes	Passerellidae	Zonotrichia albicollis	NA	Passing	2018	October	10	2018-10-10	HY	Female	L_CB1				L_CB1				1	0	0	1	0
273142316	35076	Passeriformes	Mimidae	Dumetella carolinensis	NA	Breeding_passing	2018	October	10	2018-10-10	HY	Male	P_PADOM11				P_PADOM11				1	0	1	0	0
110408585	35077	Strigiformes	Strigidae	Aegolius acadicus	NA	Passing	2018	October	10	2018-10-10	U	Male									0	0	0	0	0
110408586	35078	Strigiformes	Strigidae	Aegolius acadicus	NA	Passing	2018	October	10	2018-10-10	U	Male									0	0	0	0	0
110408588	35079	Strigiformes	Strigidae	Aegolius acadicus	NA	Passing	2018	October	10	2018-10-10	U	U									0	0	0	0	0
110408589	35080	Strigiformes	Strigidae	Aegolius acadicus	NA	Passing	2018	October	10	2018-10-10	U	U	L_STOCC06	L_AEGACA01 (OQ503649)			L_STOCC06	L_AEGACA01 (OQ503649)			2	0	0	1	1
110408590	35081	Strigiformes	Strigidae	Aegolius acadicus	NA	Passing	2018	October	10	2018-10-10	U	U	P_GEOTRI09	L_AEGACA01 (OQ503649)			P_GEOTRI09	L_AEGACA01 (OQ503649)			2	0	1	1	1
277143660	35082	Passeriformes	Passerellidae	Zonotrichia albicollis	NA	Passing	2018	October	30	2018-10-30	HY	Female	P_TUMIG03				P_TUMIG03				1	0	1	0	0
277143661	35083	Passeriformes	Passerellidae	Melospiza melodia	NA	Breeding_passing	2018	October	30	2018-10-30	HY	Female	P_SEIAUR01	H_DENCOR03			P_SEIAUR01	H_DENCOR03			2	1	1	0	1
277143634	35084	Passeriformes	Passerellidae	Zonotrichia albicollis	NA	Passing	2018	October	30	2018-10-30	HY	Male	P_GEOTRI09	P_BT7			P_GEOTRI09	P_BT7			2	0	1	0	1
277143662	35085	Passeriformes	Passerellidae	Zonotrichia albicollis	NA	Passing	2018	October	30	2018-10-30	AHY	Female	L_CB1	L_ACAFLA03			L_CB1	L_ACAFLA03			2	0	0	1	1
101486213	35086	Strigiformes	Strigidae	Aegolius acadicus	NA	Passing	2018	October	30	2018-10-30	U	U	L_STOCC06				L_STOCC06				1	0	0	1	0
277143717	35049	Passeriformes	Passerellidae	Zonotrichia albicollis	NA	Passing	2018	November	1	2018-11-01	HY	Female	P_BT7				P_BT7				1	0	1	0	0
277143720	35050	Passeriformes	Passerellidae	Zonotrichia albicollis	NA	Passing	2018	November	1	2018-11-01	HY	Female	L_CB1				L_CB1				1	0	0	1	0
277143721	35051	Passeriformes	Passerellidae	Zonotrichia albicollis	NA	Passing	2018	November	1	2018-11-01	AHY	Female	P_GEOTRI09	P_BT7	H_SPIARB01		P_GEOTRI09	P_BT7	H_SPIARB01		3	1	1	0	1
277143674	35052	Passeriformes	Passerellidae	Zonotrichia albicollis	NA	Passing	2018	November	1	2018-11-01	AHY	U	P_BT7				P_BT7				1	0	1	0	0
277143680	35087	Passeriformes	Passerellidae	Zonotrichia albicollis	NA	Passing	2018	November	1	2018-11-01	HY	U	P_TUMIG03	L_CB1			P_TUMIG03	L_CB1			2	0	1	1	1
277143681	35088	Passeriformes	Passerellidae	Zonotrichia albicollis	NA	Passing	2018	November	1	2018-11-01	HY	U									0	0	0	0	0
277143682	35089	Passeriformes	Passerellidae	Melospiza melodia	NA	Breeding_passing	2018	November	1	2018-11-01	AHY	U	P_SEIAUR01	P_GEOTRI09	H_SPIARB01		P_SEIAUR01	P_GEOTRI09	H_SPIARB01		3	1	1	0	1
277143691	35090	Passeriformes	Passerellidae	Zonotrichia albicollis	NA	Passing	2018	November	1	2018-11-01	AHY	U									0	0	0	0	0
277143689	35091	Passeriformes	Passerellidae	Zonotrichia albicollis	NA	Passing	2018	November	1	2018-11-01	HY	U	P_PADOM11	L_CNEORN01			P_PADOM11	L_CNEORN01			2	0	1	1	1
277143688	35092	Passeriformes	Passerellidae	Zonotrichia albicollis	NA	Passing	2018	November	1	2018-11-01	AHY	Female									0	0	0	0	0
277143699	35093	Passeriformes	Passerellidae	Zonotrichia albicollis	NA	Passing	2018	November	1	2018-11-01	HY	U	P_GEOTRI09	P_BT7			P_GEOTRI09	P_BT7			2	0	1	0	1
277143708	35094	Passeriformes	Passerellidae	Melospiza melodia	NA	Breeding_passing	2018	November	1	2018-11-01	HY	U	P_PADOM11	P_GEOTRI09			P_PADOM11	P_GEOTRI09			2	0	1	0	1
277143712	35095	Passeriformes	Passerellidae	Melospiza melodia	NA	Breeding_passing	2018	November	1	2018-11-01	HY	U	P_GEOTRI09				P_GEOTRI09				1	0	1	0	0
277143649	35096	Passeriformes	Passerellidae	Zonotrichia albicollis	NA	Passing	2018	November	1	2018-11-01	HY	U									0	0	0	0	0
277143715	35097	Passeriformes	Passerellidae	Zonotrichia albicollis	NA	Passing	2018	November	1	2018-11-01	AHY	U	P_BT7	H_SPIARB01	L_CB1		P_BT7	H_SPIARB01	L_CB1		3	1	1	1	1
277143716	35098	Passeriformes	Passerellidae	Zonotrichia albicollis	NA	Passing	2018	November	1	2018-11-01	HY	Female	H_MAFUS02				H_MAFUS02				1	1	0	0	0
277143718	35099	Passeriformes	Passerellidae	Zonotrichia albicollis	NA	Passing	2018	November	1	2018-11-01	HY	U	H_GYMSAL01				H_GYMSAL01				1	1	0	0	0
277143724	35100	Passeriformes	Passerellidae	Melospiza melodia	NA	Breeding_passing	2018	November	1	2018-11-01	HY	U	P_SEIAUR01				P_SEIAUR01				1	0	1	0	0
264173778	35441	Passeriformes	Cardinalidae	Cardinalis cardinalis	NA	Resident	2019	May	22	2019-05-22	ASY	Male	P_SETCOR03	H_SIAMEX01	L_DUMCAR01		P_SETCOR03	H_SIAMEX01	L_DUMCAR01		3	1	1	1	1
134293907	35442	Passeriformes	Passerellidae	Pipilo erythrophthalmus	CP 3, Recorded previous years	Breeding	2019	May	22	2019-05-22	ASY	Male	P_TUMIG03	L_DUMCAR01			P_TUMIG03	L_DUMCAR01			2	0	1	1	1
265158789	35443	Passeriformes	Turdidae	Hylocichla mustelina	Recorded previous years	Breeding	2019	May	22	2019-05-22	HY	Female	P_TUMIG03				P_TUMIG03				1	0	1	0	0
277143428	35444	Passeriformes	Turdidae	Catharus fuscescens	Recorded previous years	Breeding	2019	May	22	2019-05-22	SY	Female	L_CATMIN05				L_CATMIN05				1	0	0	1	0
266057179	35445	Passeriformes	Parulidae	Cardellina canadensis	NA	Passing	2019	May	22	2019-05-22	ASY	Female									0	0	0	0	0
273142555	35446	Passeriformes	Cardinalidae	Cardinalis cardinalis	NA	Resident	2019	May	22	2019-05-22	U	Male	P_PADOM11	H_SIAMEX01	L_DUMCAR01		P_PADOM11	H_SIAMEX01	L_DUMCAR01		3	1	1	1	1
265158746	35447	Passeriformes	Mimidae	Dumetella carolinensis	Recorded previous years	Breeding	2019	May	22	2019-05-22	SY	Male	H_MAFUS02				H_MAFUS02				1	1	0	0	0
256185033	35448	Passeriformes	Mimidae	Dumetella carolinensis	Recorded previous years	Breeding	2019	May	22	2019-05-22	ASY	U									0	0	0	0	0
244110674	35449	Passeriformes	Turdidae	Catharus fuscescens	CP 2	Breeding	2019	May	22	2019-05-22	SY	Male									0	0	0	0	0
252108901	35450	Passeriformes	Parulidae	Seiurus aurocapilla	CP 3	Breeding	2019	May	22	2019-05-22	ASY	Male									0	0	0	0	0
265158485	35451	Passeriformes	Mimidae	Dumetella carolinensis	NA	Unclear	2019	May	22	2019-05-22	U	Male									0	0	0	0	0
265158436	35452	Piciformes	Picidae	Leuconotopicus villosus	NA	Resident	2019	May	22	2019-05-22	U	Female									0	0	0	0	0
244110675	35453	Passeriformes	Turdidae	Catharus fuscescens	CP 1	Breeding	2019	May	22	2019-05-22	ASY	U	H_MAFUS02				H_MAFUS02				1	1	0	0	0
244110676	35454	Passeriformes	Turdidae	Catharus minimus	NA	Passing	2019	May	22	2019-05-22	ASY	Female									0	0	0	0	0
271179351	35455	Passeriformes	Turdidae	Catharus fuscescens	CP 3	Breeding	2019	May	22	2019-05-22	ASY	Female									0	0	0	0	0
252108902	35456	Passeriformes	Vireonidae	Vireo olivaceus	NA	Unclear	2019	May	22	2019-05-22	AHY	Female	H_VIOLI06				H_VIOLI06				1	1	0	0	0
271179740	35457	Passeriformes	Turdidae	Catharus fuscescens	BP 2	Breeding	2019	May	22	2019-05-22	ASY	Male									0	0	0	0	0
265158487	35458	Passeriformes	Cardinalidae	Cardinalis cardinalis	NA	Resident	2019	May	22	2019-05-22	AHY	Female	L_DUMCAR01				L_DUMCAR01				1	0	0	1	0
265158488	35459	Passeriformes	Mimidae	Dumetella carolinensis	NA	Unclear	2019	May	22	2019-05-22	SY	Male	H_MAFUS02	L_DUMCAR01	P_PADOM11		H_MAFUS02	L_DUMCAR01	P_PADOM11		3	1	1	1	1
265158489	35461	Passeriformes	Cardinalidae	Cardinalis cardinalis	NA	Resident	2019	May	22	2019-05-22	AHY	Male	L_DUMCAR01	L_CARCAR05			L_DUMCAR01	L_CARCAR05			2	0	0	1	1
134293839	35462	Passeriformes	Turdidae	Turdus migratorius	CP 3	Breeding	2019	May	22	2019-05-22	SY	Male	P_TUMIG03	P_SYAT05			P_TUMIG03	P_SYAT05			2	0	1	0	1
252108904	35463	Passeriformes	Vireonidae	Vireo olivaceus	BP 1	Breeding	2019	May	22	2019-05-22	AHY	Male									0	0	0	0	0
265158457	35464	Passeriformes	Mimidae	Dumetella carolinensis	CP 2	Breeding	2019	May	22	2019-05-22	SY	Female	H_MAFUS02				H_MAFUS02				1	1	0	0	0
273142605	35870	Passeriformes	Mimidae	Dumetella carolinensis	NA	Unclear	2019	May	22	2019-05-22	ASY	Male	P_PADOM11				P_PADOM11				1	0	1	0	0
265158492	35871	Passeriformes	Turdidae	Hylocichla mustelina	BP 4 later in season	Breeding	2019	May	22	2019-05-22	ASY	Male	P_TUMIG03	L_CATMIN01			P_TUMIG03	L_CATMIN01			2	0	1	1	1
264173023	35872	Passeriformes	Mimidae	Dumetella carolinensis	NA	Breeding	2019	June	12	2019-06-12	ASY	Male	P_TUMIG03				P_TUMIG03				1	0	1	0	0
279198001	35873	Passeriformes	Troglodytidae	Thryothorus ludovicianus	NA	Resident	2019	June	12	2019-06-12	ASY	Female	P_PADOM11	L_DUMCAR01			P_PADOM11	L_DUMCAR01			2	0	1	1	1
273142607	35874	Passeriformes	Mimidae	Dumetella carolinensis	NA	Breeding	2019	June	12	2019-06-12	ASY	Female	H_MAFUS02	L_CARCAR05			H_MAFUS02	L_CARCAR05			2	1	0	1	1
273142608	35875	Passeriformes	Mimidae	Dumetella carolinensis	NA	Breeding	2019	June	12	2019-06-12	SY	Male	H_MAFUS02				H_MAFUS02				1	1	0	0	0
271179351	35876	Passeriformes	Turdidae	Catharus fuscescens	NA	Breeding	2019	June	12	2019-06-12	ASY	Female									0	0	0	0	0
273142370	35877	Passeriformes	Turdidae	Hylocichla mustelina	NA	Breeding	2019	June	12	2019-06-12	ASY	Male	P_TUMIG03	H_MAFUS02	L_CATMIN01		P_TUMIG03	H_MAFUS02	L_CATMIN01		3	1	1	1	1
273142609	35878	Passeriformes	Mimidae	Dumetella carolinensis	NA	Breeding	2019	June	12	2019-06-12	SY	Male	H_MAFUS02				H_MAFUS02				1	1	0	0	0
265158426	35879	Passeriformes	Turdidae	Hylocichla mustelina	NA	Breeding	2019	June	12	2019-06-12	AHY	Male	P_TUMIG03	L_CATMIN01			P_TUMIG03	L_CATMIN01			2	0	1	1	1
121317774	35880	Piciformes	Picidae	Colaptes auratus	NA	Breeding	2019	June	12	2019-06-12	TY	Male	P_PADOM11				P_PADOM11				1	0	1	0	0
134293841	35881	Piciformes	Picidae	Melanerpes carolinus	NA	Resident	2019	June	12	2019-06-12	SY	Male	H_MELSTR01				H_MELSTR01				1	1	0	0	0
265158452	35882	Passeriformes	Mimidae	Dumetella carolinensis	NA	Breeding	2019	June	12	2019-06-12	HY	Male	H_MAFUS02				H_MAFUS02				1	1	0	0	0
273142610	35883	Passeriformes	Turdidae	Hylocichla mustelina	NA	Breeding	2019	June	12	2019-06-12	SY	Male	P_TUMIG03	P_SYAT05			P_TUMIG03	P_SYAT05			2	0	1	0	1
273142611	35884	Passeriformes	Mimidae	Dumetella carolinensis	NA	Breeding	2019	June	12	2019-06-12	SY	Male									0	0	0	0	0
252108906	35885	Passeriformes	Vireonidae	Vireo olivaceus	NA	Breeding	2019	June	12	2019-06-12	ASY	Female	H_VIOLI11				H_VIOLI11				1	1	0	0	0
265158763	35887	Passeriformes	Mimidae	Dumetella carolinensis	NA	Breeding	2019	June	20	2019-06-20	AHY	Male	P_CATUST05	P_DUMCAR12 (OQ503661)			P_CATUST05				2	0	1	0	1
265158767	35888	Passeriformes	Mimidae	Dumetella carolinensis	NA	Breeding	2019	June	20	2019-06-20	SY	U	L_DUMCAR01	P_SETCOR03	H_SIAMEX01		L_DUMCAR01	P_SETCOR03	H_SIAMEX01		3	1	1	1	1
244110675	35889	Passeriformes	Turdidae	Catharus fuscescens	NA	Breeding	2019	June	20	2019-06-20	ASY	Male									0	0	0	0	0
273142612	35890	Passeriformes	Mimidae	Dumetella carolinensis	NA	Breeding	2019	June	20	2019-06-20	HY	Male	H_MAFUS02				H_MAFUS02				1	1	0	0	0
252108907	35891	Passeriformes	Parulidae	Seiurus aurocapilla	NA	Breeding	2019	June	20	2019-06-20	HY	Female									0	0	0	0	0
244110681	35892	Piciformes	Picidae	Picoides pubescens	NA	Resident	2019	June	20	2019-06-20	HY	Female	H_MAFUS02				H_MAFUS02				1	1	0	0	0
264173038	35893	Passeriformes	Mimidae	Dumetella carolinensis	NA	Breeding	2019	June	20	2019-06-20	ASY	Female									0	0	0	0	0
265158412	35894	Passeriformes	Mimidae	Dumetella carolinensis	NA	Breeding	2019	June	20	2019-06-20	SY	Male	H_MAFUS02				H_MAFUS02				1	1	0	0	0
252108908	35896	Passeriformes	Parulidae	Seiurus aurocapilla	NA	Breeding	2019	June	20	2019-06-20	SY	Female	L_DUMCAR01				L_DUMCAR01				1	0	0	1	0
264173035	35900	Passeriformes	Mimidae	Dumetella carolinensis	NA	Breeding	2019	June	20	2019-06-20	ASY	Male	H_MAFUS02	P_PADOM11			H_MAFUS02	P_PADOM11			2	1	1	0	1
235110022	35899	Passeriformes	Parulidae	Seiurus aurocapilla	NA	Breeding	2019	July	8	2019-07-08	ASY	Male									0	0	0	0	0
244110633	35901	Passeriformes	Turdidae	Catharus fuscescens	NA	Breeding	2019	July	8	2019-07-08	ASY	Male	P_TUMIG03	H_MAFUS02			P_TUMIG03	H_MAFUS02			2	1	1	0	1
265158492	35925	Passeriformes	Turdidae	Hylocichla mustelina	NA	Breeding	2019	July	8	2019-07-08	ASY	Female	P_TUMIG03	L_CATMIN01			P_TUMIG03	L_CATMIN01			2	1	0	1	1
265158746	35926	Passeriformes	Mimidae	Dumetella carolinensis	NA	Breeding	2019	July	17	2019-07-17	SY	Male	H_MAFUS02				H_MAFUS02				1	1	0	0	0
265158425	35927	Passeriformes	Cardinalidae	Cardinalis cardinalis	NA	Resident	2019	July	17	2019-07-17	AHY	Male	P_PADOM11	L_CNEORN01	L_DUMCAR01		P_PADOM11	L_CNEORN01	L_DUMCAR01		3	0	1	1	1
273142626	35928	Passeriformes	Mimidae	Dumetella carolinensis	NA	Breeding	2019	July	17	2019-07-17	ASY	Female	H_MAFUS02				H_MAFUS02				1	1	0	0	0
273142628	35929	Passeriformes	Turdidae	Hylocichla mustelina	NA	Breeding	2019	July	17	2019-07-17	HY	Female									0	0	0	0	0
273142629	35930	Passeriformes	Mimidae	Dumetella carolinensis	NA	Breeding	2019	July	17	2019-07-17	ASY	Female	H_MAFUS02				H_MAFUS02				1	1	0	0	0
134293907	35931	Passeriformes	Passerellidae	Pipilo erythrophthalmus	NA	Breeding	2019	July	17	2019-07-17	ASY	Male	P_PADOM11	L_DUMCAR01			P_PADOM11	L_DUMCAR01			2	0	1	1	1
266057181	35932	Passeriformes	Parulidae	Geothlypis trichas	NA	Breeding	2019	July	17	2019-07-17	HY	U									0	0	0	0	0
252108910	35933	Passeriformes	Parulidae	Seiurus aurocapilla	NA	Breeding	2019	July	17	2019-07-17	HY	U									0	0	0	0	0
273142630	35934	Passeriformes	Mimidae	Dumetella carolinensis	NA	Breeding	2019	July	17	2019-07-17	HY	Female	P_PADOM11	H_MAFUS02			P_PADOM11	H_MAFUS02			2	1	1	0	1
273142631	35935	Passeriformes	Mimidae	Dumetella carolinensis	NA	Breeding	2019	July	17	2019-07-17	HY	Male	H_MAFUS02				H_MAFUS02				1	1	0	0	0
273142503	35936	Passeriformes	Mimidae	Dumetella carolinensis	NA	Breeding	2019	July	17	2019-07-17	ASY	Male	H_MAFUS02				H_MAFUS02				1	1	0	0	0
273142632	35937	Passeriformes	Mimidae	Dumetella carolinensis	NA	Breeding	2019	July	17	2019-07-17	HY	Male	H_MAFUS02				H_MAFUS02				1	1	0	0	0
273142633	36005	Passeriformes	Turdidae	Hylocichla mustelina	NA	Breeding	2019	July	17	2019-07-17	HY	Female	P_TUMIG03				P_TUMIG03				1	0	1	0	0
273142634	36006	Passeriformes	Mimidae	Dumetella carolinensis	NA	Breeding	2019	July	17	2019-07-17	HY	Male									0	0	0	0	0
252108911	36007	Passeriformes	Parulidae	Seiurus aurocapilla	NA	Breeding	2019	July	17	2019-07-17	HY	Female									0	0	0	0	0
265157900	36008	Passeriformes	Turdidae	Hylocichla mustelina	NA	Breeding	2019	July	17	2019-07-17	ASY	Male									0	0	0	0	0
252108912	36009	Passeriformes	Parulidae	Seiurus aurocapilla	NA	Breeding	2019	July	17	2019-07-17	HY	U									0	0	0	0	0
265157347	36012	Passeriformes	Mimidae	Dumetella carolinensis	NA	Breeding	2019	July	17	2019-07-17	ASY	Male									0	0	0	0	0
265157847	36013	Passeriformes	Mimidae	Dumetella carolinensis	NA	Breeding	2019	July	17	2019-07-17	SY	Female									0	0	0	0	0
273142635	36014	Passeriformes	Mimidae	Dumetella carolinensis	NA	Breeding	2019	July	17	2019-07-17	HY	Female	H_MAFUS02	P_PADOM11			H_MAFUS02	P_PADOM11			2	1	1	0	1
255102582	36015	Passeriformes	Turdidae	Catharus fuscescens	NA	Breeding	2019	July	17	2019-07-17	ASY	Male	L_CATMIN05				L_CATMIN05				1	0	0	1	0
273142636	36016	Passeriformes	Turdidae	Hylocichla mustelina	NA	Breeding	2019	July	17	2019-07-17	HY	Male	P_TUMIG03	L_CATMIN01			P_TUMIG03	L_CATMIN01			2	0	1	1	1
244110683	36017	Piciformes	Picidae	Picoides pubescens	NA	Resident	2019	July	17	2019-07-17	HY	Female									0	0	0	0	0
252108913	36018	Passeriformes	Parulidae	Seiurus aurocapilla	NA	Breeding	2019	July	17	2019-07-17	HY	Female	P_SEIAUR01				P_SEIAUR01				1	0	1	0	0
273142638	36019	Passeriformes	Turdidae	Hylocichla mustelina	NA	Breeding	2019	July	17	2019-07-17	HY	Female	P_CATUST05	P_HYLMUS06 (OQ503662)			P_CATUST05				2	0	1	0	1
273142639	36020	Passeriformes	Turdidae	Hylocichla mustelina	NA	Breeding	2019	July	17	2019-07-17	HY	Male	P_CATUST05	P_TUMIG03			P_CATUST05	P_TUMIG03			2	0	1	0	1
273142637	36021	Passeriformes	Mimidae	Dumetella carolinensis	NA	Breeding	2019	July	17	2019-07-17	HY	Female	H_MAFUS02				H_MAFUS02				1	1	0	0	0
273142640	36024	Passeriformes	Turdidae	Hylocichla mustelina	NA	Breeding	2019	July	17	2019-07-17	HY	Female	P_TUMIG03				P_TUMIG03				1	0	1	0	0
273142642	36025	Passeriformes	Mimidae	Dumetella carolinensis	NA	Breeding	2019	July	17	2019-07-17	HY	Female	H_MAFUS02				H_MAFUS02				1	1	0	0	0
273142643	36026	Passeriformes	Mimidae	Dumetella carolinensis	NA	Breeding	2019	July	17	2019-07-17	HY	Male	H_MAFUS02	P_PADOM11			H_MAFUS02	P_PADOM11			2	1	1	0	1
273142644	36027	Passeriformes	Mimidae	Dumetella carolinensis	NA	Breeding	2019	July	17	2019-07-17	HY	Male	H_MAFUS02				H_MAFUS02				1	1	0	0	0
265158434	36028	Passeriformes	Turdidae	Hylocichla mustelina	NA	Breeding	2019	July	24	2019-07-24	SY	Male	P_SYAT05	P_TUMIG03	L_HYLMUS02	L_CATMIN01	P_SYAT05	P_TUMIG03	L_HYLMUS02	L_CATMIN01	4	0	1	1	1
273142646	36029	Passeriformes	Mimidae	Dumetella carolinensis	NA	Breeding	2019	July	24	2019-07-24	HY	Female	H_MAFUS02				H_MAFUS02				1	1	0	0	0
273142636	36030	Passeriformes	Turdidae	Hylocichla mustelina	NA	Breeding	2019	July	24	2019-07-24	HY	Male	P_TUMIG03	L_CATMIN01			P_TUMIG03	L_CATMIN01			2	0	1	1	1
265158491	36031	Passeriformes	Turdidae	Hylocichla mustelina	NA	Breeding	2019	July	24	2019-07-24	SY	Male	L_CATMIN01				L_CATMIN01				1	0	0	1	0
244110684	36032	Passeriformes	Troglodytidae	Thryothorus ludovicianus	NA	Resident	2019	July	24	2019-07-24	HY	Male									0	0	0	0	0
273142647	36033	Passeriformes	Mimidae	Dumetella carolinensis	NA	Breeding	2019	July	24	2019-07-24	HY	Female	H_MAFUS02				H_MAFUS02				1	1	0	0	0
273142648	36034	Passeriformes	Mimidae	Dumetella carolinensis	NA	Breeding	2019	July	24	2019-07-24	HY	Male	H_MAFUS02				H_MAFUS02				1	1	0	0	0
252108914	36035	Passeriformes	Parulidae	Seiurus aurocapilla	NA	Breeding	2019	July	24	2019-07-24	AHY	U	H_MAFUS02				H_MAFUS02				1	1	0	0	0
252108915	36036	Passeriformes	Parulidae	Seiurus aurocapilla	NA	Breeding	2019	July	24	2019-07-24	AHY	Female	P_SEIAUR01				P_SEIAUR01				1	0	1	0	0
273142649	36037	Passeriformes	Mimidae	Dumetella carolinensis	NA	Breeding	2019	July	24	2019-07-24	HY	Male	H_MAFUS02	P_PADOM11			H_MAFUS02	P_PADOM11			2	1	1	0	1
273142650	36038	Passeriformes	Mimidae	Dumetella carolinensis	NA	Breeding	2019	July	24	2019-07-24	ASY	Female	H_MAFUS02				H_MAFUS02				1	1	0	0	0
244110685	36039	Passeriformes	Turdidae	Catharus fuscescens	NA	Breeding	2019	July	24	2019-07-24	HY	U									0	0	0	0	0
252108916	36049	Passeriformes	Parulidae	Seiurus aurocapilla	NA	Breeding	2019	July	31	2019-07-31	HY	Female	P_SEIAUR01				P_SEIAUR01				1	0	1	0	0
273142651	36050	Passeriformes	Mimidae	Dumetella carolinensis	NA	Breeding	2019	July	31	2019-07-31	HY	Female	H_MAFUS02				H_MAFUS02				1	1	0	0	0
273142652	36051	Passeriformes	Mimidae	Dumetella carolinensis	NA	Breeding	2019	July	31	2019-07-31	HY	Male	H_MAFUS02	P_PADOM11			H_MAFUS02	P_PADOM11			2	1	1	0	1
273142653	36052	Passeriformes	Turdidae	Hylocichla mustelina	NA	Breeding	2019	July	31	2019-07-31	HY	U	P_LINN1				P_LINN1				1	0	1	0	0
273142654	36053	Passeriformes	Turdidae	Hylocichla mustelina	NA	Breeding	2019	July	31	2019-07-31	HY	Female	P_LINN1				P_LINN1				1	0	1	0	0
273142655	36054	Passeriformes	Mimidae	Dumetella carolinensis	NA	Breeding	2019	July	31	2019-07-31	HY	Male	H_MAFUS02				H_MAFUS02				1	1	0	0	0
273142656	36055	Passeriformes	Mimidae	Dumetella carolinensis	NA	Breeding	2019	July	31	2019-07-31	HY	Female	H_MAFUS02	P_PADOM11			H_MAFUS02	P_PADOM11			2	1	1	0	1
256185910	36056	Passeriformes	Mimidae	Dumetella carolinensis	NA	Breeding	2019	July	31	2019-07-31	ASY	Male	H_MAFUS02				H_MAFUS02				1	1	0	0	0
252108917	36057	Passeriformes	Parulidae	Seiurus aurocapilla	NA	Breeding	2019	July	31	2019-07-31	HY	Male									0	0	0	0	0
244110686	36058	Passeriformes	Turdidae	Catharus fuscescens	NA	Breeding	2019	July	31	2019-07-31	HY	U									0	0	0	0	0
273142657	36059	Passeriformes	Turdidae	Hylocichla mustelina	NA	Breeding	2019	July	31	2019-07-31	HY	U	P_CATUST05				P_CATUST05				1	0	1	0	0
273142658	36060	Passeriformes	Mimidae	Dumetella carolinensis	NA	Breeding	2019	July	31	2019-07-31	HY	U	H_MAFUS02				H_MAFUS02				1	1	0	0	0
273142659	36061	Passeriformes	Mimidae	Dumetella carolinensis	NA	Breeding	2019	July	31	2019-07-31	HY	Female	H_MAFUS02				H_MAFUS02				1	1	0	0	0
273142660	36062	Passeriformes	Turdidae	Hylocichla mustelina	NA	Breeding	2019	July	31	2019-07-31	HY	Male	L_CATMIN01	P_TUMIG03			L_CATMIN01	P_TUMIG03			2	0	1	1	1
273142662	36063	Passeriformes	Turdidae	Hylocichla mustelina	NA	Breeding	2019	July	31	2019-07-31	HY	U	P_LINN1	P_CATUST05			P_LINN1	P_CATUST05			2	0	1	0	1
273142624	36064	Passeriformes	Turdidae	Hylocichla mustelina	NA	Breeding	2019	July	31	2019-07-31	HY	U	P_TUMIG03				P_TUMIG03				1	0	1	0	0
273142663	36065	Passeriformes	Turdidae	Hylocichla mustelina	NA	Breeding	2019	July	31	2019-07-31	HY	U	P_TUMIG03				P_TUMIG03				1	0	1	0	0
273142664	36066	Passeriformes	Turdidae	Hylocichla mustelina	NA	Breeding	2019	July	31	2019-07-31	HY	U	P_TUMIG03				P_TUMIG03				1	0	1	0	0
265158767	36067	Passeriformes	Mimidae	Dumetella carolinensis	NA	Breeding	2019	July	31	2019-07-31	SY	U									0	0	0	0	0
273142665	36068	Passeriformes	Mimidae	Dumetella carolinensis	NA	Breeding	2019	July	31	2019-07-31	HY	Male	H_MAFUS02				H_MAFUS02				1	1	0	0	0
134293843	36069	Passeriformes	Corvidae	Cyanocitta cristata	NA	Breeding	2019	July	31	2019-07-31	SY	Female	P_CATUST05	P_SETCOR03	L_CYACRI05		P_CATUST05	P_SETCOR03	L_CYACRI05		3	0	1	1	1
273142666	36070	Passeriformes	Cardinalidae	Cardinalis cardinalis	NA	Resident	2019	July	31	2019-07-31	AHY	Female	H_CARCAR12 (OQ503671)	P_SEIAUR01	L_DUMCAR01		H_CARCAR12 (OQ503671)	P_SEIAUR01	L_DUMCAR01		3	1	1	1	1
244110687	36071	Passeriformes	Troglodytidae	Thryothorus ludovicianus	NA	Resident	2019	July	31	2019-07-31	HY	Female	P_PADOM11				P_PADOM11				1	0	1	0	0
273142667	36072	Passeriformes	Mimidae	Dumetella carolinensis	NA	Breeding	2019	July	31	2019-07-31	HY	Male	P_PADOM11	H_MAFUS02			P_PADOM11	H_MAFUS02			2	1	1	0	1
273142669	36073	Passeriformes	Mimidae	Dumetella carolinensis	NA	Breeding	2019	July	31	2019-07-31	HY	Female	H_MAFUS02	P_PADOM11			H_MAFUS02	P_PADOM11			2	1	1	0	1
244110688	36074	Passeriformes	Troglodytidae	Thryothorus ludovicianus	NA	Resident	2019	July	31	2019-07-31	HY	Male	P_TUMIG03				P_TUMIG03				1	0	1	0	0
244110689	36075	Passeriformes	Cardinalidae	Piranga olivacea	NA	Breeding	2019	July	31	2019-07-31	HY	Female	P_PADOM11	H_SIAMEX01			P_PADOM11	H_SIAMEX01			2	1	1	0	1
265158425	36076	Passeriformes	Cardinalidae	Cardinalis cardinalis	NA	Resident	2019	July	31	2019-07-31	AHY	Male	P_PADOM11	P_SEIAUR01	L_DUMCAR01	L_CARCAR05	P_PADOM11	P_SEIAUR01	L_DUMCAR01	L_CARCAR05	4	0	1	1	1
273142670	36077	Passeriformes	Mimidae	Dumetella carolinensis	NA	Breeding	2019	July	31	2019-07-31	HY	Female	P_PADOM11	H_MAFUS02			P_PADOM11	H_MAFUS02			2	1	1	0	1
273142671	36078	Passeriformes	Mimidae	Dumetella carolinensis	NA	Breeding	2019	July	31	2019-07-31	SY	Male	H_MAFUS02				H_MAFUS02				1	1	0	0	0
273142672	36079	Passeriformes	Mimidae	Dumetella carolinensis	NA	Breeding	2019	July	31	2019-07-31	HY	Male	H_MAFUS02				H_MAFUS02				1	1	0	0	0
273142562	36080	Passeriformes	Mimidae	Dumetella carolinensis	NA	Breeding	2019	July	31	2019-07-31	SY	Male	L_DUMCAR01	H_MAFUS02			L_DUMCAR01	H_MAFUS02			2	1	0	1	1

## Sheet: Column_Descriptions
Band_Number	The unique U.S. Fish and Wildlife Service number on the band that was applied to each sampled bird
ANSDU_Tissue_Slide_Number	The unique Academy of Natural Sciences of Drexel University number that is associated with the blood sample and blood smears from each sampled bird
Taxon_order	Taxonomic order of the sampled bird
Taxon_family	Taxonomic family of the sampled bird
Taxon	Genus and species of the sampled bird
Evidence_of_breeding	A description of the evidence that was used to determine whether a bird sampled on a given date was a local breeding bird or a passing migrant. Evidence included whether the bird was recorded at Rushton in multiple years, whether it was recorded breeding at Rushton in a different year, and whether it exhibited a cloacal protuberence (for male birds) or a brood patch (for female birds)
Res_breeding_pass	Resident (does not migrate and is found at Rushton year-round), Passing (passing migrant), Breeding_passing (passing migrant that belongs to a species that also breeds at Rushton), Breeding (an individual of a migratory species that was breeding at Rushton), or Uncertain (migratory status could not be determined)
Year	Year of sampling
Month	Month of sampling
Day	Day of month of sampling
Date	Full calendar date of sampling
Age	Age of bird (HY = hatch year, SY = second year, ASY = after second year, U = unknown)
Sex	Male, Female, or U (Unknown)
Lineage.Name.1	The genetic lineage name of a haemosporidian found to infect that host individual
Lineage.Name.2	The genetic lineage name of a haemosporidian found to infect that host individual
Lineage.Name.3	The genetic lineage name of a haemosporidian found to infect that host individual
Lineage.Name.4	The genetic lineage name of a haemosporidian found to infect that host individual
Lineage.Name.1.Lump	The result of the lumping procedure of similar haemosporidian lineages, if applicable
Lineage.Name.2.Lump	The result of the lumping procedure of similar haemosporidian lineages, if applicable
Lineage.Name.3.Lump	The result of the lumping procedure of similar haemosporidian lineages, if applicable
Lineage.Name.4.Lump	The result of the lumping procedure of similar haemosporidian lineages, if applicable
num_lineages	The total number of original genetic lineages of haemosporidians found in that bird
haemo_pos	1 = if the bird was positive for Haemoproteus infection, 0 = if not
plas_pos	1 = if the bird was positive for Plasmodium infection, 0 = if not
leuc_pos	1 = if the bird was positive for Leucocytozon infection, 0 = if not
mixed_inf	1 = if the bird was coinfected with multiple haemosporidian lineages, 0 = if not
